# Supplementary material for: Inflammation and Antiviral Immune Response Associated With Severe Progression of COVID-19
Source: Front Immunol. 2021 Feb 18;12:631226. doi: 10.3389/fimmu.2021.631226 (PMC7930228; doi:10.3389/fimmu.2021.631226)
Supplement: Supplementary file 1 [file DataSheet_1.zip]

Archive with 6 entries (5 files):
- Supplementary_ Materials/
- Supplementary_ Materials/SUPPLEMENTARY TABLE S1.xlsx
- Supplementary_ Materials/SUPPLEMENTARY TABLE S3.xlsx
- Supplementary_ Materials/Supplementary_Figures and Figure Legends.docx
- Supplementary_ Materials/SUPPLEMENTARY_Table_S2.xls
- Supplementary_ Materials/SUPPLEMENTARY_TABLE_S4.xlsx
