# Supplementary material for: Inflammation and Antiviral Immune Response Associated With Severe Progression of COVID-19
Source: Front Immunol. 2021 Feb 18;12:631226. doi: 10.3389/fimmu.2021.631226 (PMC7930228; doi:10.3389/fimmu.2021.631226)
Supplement: Supplementary file 1 [file DataSheet_1.zip › Supplementary_ Materials/SUPPLEMENTARY TABLE S1.xlsx]

## Sheet: COVID-19 Patients and HCs
Supplementary table S1
COVID-19 Patients and HCs
Group	Gender	Age	Disease	Days from symptom onset to hospitalization	Days from hospitalization to sampling
Healthy control	male	62	NA	NA	NA
Healthy control	male	56	NA	NA	NA
Healthy control	male	54	NA	NA	NA
Healthy control	male	71	NA	NA	NA
Healthy control	female	56	NA	NA	NA
Healthy control	female	62	NA	NA	NA
Healthy control	male	31	NA	NA	NA
Healthy control	female	41	NA	NA	NA
Healthy control	male	35	NA	NA	NA
Healthy control	female	76	NA	NA	NA
Healthy control	male	47	NA	NA	NA
Healthy control	female	49	NA	NA	NA
Healthy control	female	64	NA	NA	NA
Healthy control	female	45	NA	NA	NA
Healthy control	male	66	NA	NA	NA
Healthy control	male	28	NA	NA	NA
Healthy control	male	28	NA	NA	NA
Healthy control	female	34	NA	NA	NA
Healthy control	male	26	NA	NA	NA
Healthy control	male	26	NA	NA	NA
Healthy control	female	72	NA	NA	NA
Healthy control	male	34	NA	NA	NA
Healthy control	female	49	NA	NA	NA
Healthy control	male	25	NA	NA	NA
Mild	male	55	COVID-19	3	2
Mild	male	44	COVID-19	7	3
Mild	male	51	COVID-19	4	2
Mild	male	54	COVID-19	5	2
Mild	female	53	COVID-19	3	2
Mild	male	46	COVID-19	5	4
Mild	female	47	COVID-19	10	4
Mild	male	56	COVID-19	6	2
Mild	male	29	COVID-19	10	2
Mild	male	46	COVID-19	5	4
Mild	female	47	COVID-19	5	5
Mild	female	64	COVID-19	7	7
Mild	male	66	COVID-19	5	2
Mild	male	66	COVID-19	10	2
Mild	male	59	COVID-19	5	6
Mild	female	67	COVID-19	10	2
Mild	male	30	COVID-19	3	17
Mild	male	51	COVID-19	4	10
Mild	male	39	COVID-19	10	9
Mild	female	59	COVID-19	5	2
Mild	male	13	COVID-19	3	2
Mild	female	64	COVID-19	7	9
Mild	female	48	COVID-19	4	2
Mild	male	70	COVID-19	4	2
Mild	female	45	COVID-19	10	10
Mild	male	37	COVID-19	6	NA
Severe	male	54	COVID-19	5	9
Severe	male	52	COVID-19	5	4
Severe	male	73	COVID-19	7	5
Severe	male	51	COVID-19	10	6
Severe	male	60	COVID-19	7	4
Severe	male	59	COVID-19	4	17
Severe	male	46	COVID-19	5	10
Severe	female	40	COVID-19	4	18
Severe	female	56	COVID-19	7	16
Severe	male	32	COVID-19	3	20
Severe	female	39	COVID-19	10	2
Severe	male	22	COVID-19	7	8
Severe	male	70	COVID-19	4	13
Severe	male	45	COVID-19	6	13
Severe	male	57	COVID-19	3	7
Severe	male	51	COVID-19	8	NA
Severe	female	55	COVID-19	6	16
Severe	male	74	COVID-19	10	1
Severe	female	37	COVID-19	10	11
Severe	male	62	COVID-19	10	12
Severe	male	48	COVID-19	9	16
Severe	male	19	COVID-19	9	3
Severe	female	63	COVID-19	7	13
Severe	male	72	COVID-19	8	16
Severe	female	45	COVID-19	10	2
Severe	female	30	COVID-19	6	2
Severe	female	38	COVID-19	8	12
Subjects for microarray analysis were highlighted

## Sheet: H1N1 Patients and HCs
H1N1 Patients and HCs
Group	Gender	Age	H1N1 RNA Test
H1N1 patients	male	28	strongly positive
H1N1 patients	female	24	strongly positive
H1N1 patients	female	24	positive
H1N1 patients	female	25	positive
H1N1 patients	female	24	strongly positive
H1N1 patients	male	30	positive
H1N1 patients	female	26	positive
H1N1 patients	male	24	strongly positive
H1N1 patients	male	33	strongly positive
H1N1 patients	female	27	strongly positive
H1N1 patients	female	24	strongly positive
H1N1 patients	female	24	strongly positive
H1N1 patients	male	31	positive
H1N1 patients	male	35	positive
H1N1 patients	male	30	strongly positive
H1N1 patients	female	21	positive
H1N1 patients	male	32	strongly positive
H1N1 patients	male	25	positive
H1N1 patients	female	26	positive
H1N1 patients	female	26	positive
H1N1 patients	female	32	positive
H1N1 patients	female	27	strongly positive
Healthy control	male	30	NA
Healthy control	female	25	NA
Healthy control	female	25	NA
Healthy control	female	27	NA
Healthy control	male	27	NA
Healthy control	male	25	NA
Healthy control	female	25	NA
Healthy control	male	25	NA
Healthy control	female	25	NA
Healthy control	female	26	NA
Healthy control	female	30	NA
Healthy control	female	26	NA
Healthy control	female	25	NA
Healthy control	female	28	NA
Healthy control	male	33	NA
Healthy control	male	24	NA
Healthy control	female	25	NA
Healthy control	male	27	NA
Healthy control	male	27	NA
