# Supplementary material for: Inflammation and Antiviral Immune Response Associated With Severe Progression of COVID-19
Source: Front Immunol. 2021 Feb 18;12:631226. doi: 10.3389/fimmu.2021.631226 (PMC7930228; doi:10.3389/fimmu.2021.631226)
Supplement: Supplementary file 1 [file DataSheet_1.zip › Supplementary_ Materials/SUPPLEMENTARY TABLE S3.xlsx]

## Sheet: Severe vs HCs
Severe vs HCs
Category	Term	Description	LogP
Immune and inflammation	GO:0002274	myeloid leukocyte activation	-10.8613
Immune and inflammation	GO:0002366	leukocyte activation involved in immune response	-10.3572
Immune and inflammation	GO:0002263	cell activation involved in immune response	-10.1897
Immune and inflammation	GO:0002444	myeloid leukocyte mediated immunity	-8.6233
Immune and inflammation	GO:0002275	myeloid cell activation involved in immune response	-8.34267
Immune and inflammation	GO:0036230	granulocyte activation	-7.87786
Immune and inflammation	GO:0043299	leukocyte degranulation	-7.84117
Immune and inflammation	GO:0042119	neutrophil activation	-7.5135
Proteins transport and secretion	GO:0045055	regulated exocytosis	-7.47561
Immune and inflammation	GO:1903039	positive regulation of leukocyte cell-cell adhesion	-7.43033
Immune and inflammation	GO:0001817	regulation of cytokine production	-7.2981
Immune and inflammation	GO:1903037	regulation of leukocyte cell-cell adhesion	-7.26987
Immune and inflammation	GO:0007159	leukocyte cell-cell adhesion	-6.94399
Immune and inflammation	GO:0002446	neutrophil mediated immunity	-6.87016
Immune and inflammation	GO:0043312	neutrophil degranulation	-6.83992
Signaling pathway	GO:0043408	regulation of MAPK cascade	-6.82748
Immune and inflammation	GO:0002283	neutrophil activation involved in immune response	-6.71953
Immune and inflammation	GO:0002699	positive regulation of immune effector process	-6.505
Immune and inflammation	GO:0042110	T cell activation	-6.30012
Immune and inflammation	GO:0050863	regulation of T cell activation	-6.25577
Immune and inflammation	GO:0050870	positive regulation of T cell activation	-6.21547
Immune and inflammation	GO:0001819	positive regulation of cytokine production	-6.20544
Signaling pathway	GO:0043405	regulation of MAP kinase activity	-6.17221
Immune and inflammation	GO:0031349	positive regulation of defense response	-6.01574
Immune and inflammation	GO:0030098	lymphocyte differentiation	-5.99786
Metabolism	GO:0034660	ncRNA metabolic process	-5.96675
Immune and inflammation	GO:0002237	response to molecule of bacterial origin	-5.8655
Signaling pathway	GO:0019221	cytokine-mediated signaling pathway	-5.8072
Immune and inflammation	GO:0045580	regulation of T cell differentiation	-5.71889
Signaling pathway	GO:0071900	regulation of protein serine/threonine kinase activity	-5.62779
Immune and inflammation	GO:0046649	lymphocyte activation	-5.58796
Immune and inflammation	GO:0002706	regulation of lymphocyte mediated immunity	-5.52612
Immune and inflammation	GO:0002819	regulation of adaptive immune response	-5.51261
Immune and inflammation	GO:0045619	regulation of lymphocyte differentiation	-5.47879
Immune and inflammation	GO:0032496	response to lipopolysaccharide	-5.47751
Immune and inflammation	GO:0045088	regulation of innate immune response	-5.39691
Immune and inflammation	GO:0002755	MyD88-dependent toll-like receptor signaling pathway	-5.27274
Immune and inflammation	GO:0030217	T cell differentiation	-5.27195
Immune and inflammation	GO:0002521	leukocyte differentiation	-5.05796
Immune and inflammation	GO:0002703	regulation of leukocyte mediated immunity	-5.04657
Immune and inflammation	GO:0002705	positive regulation of leukocyte mediated immunity	-5.01477
Signaling pathway	GO:1901796	regulation of signal transduction by p53 class mediator	-4.99009
Immune and inflammation	GO:0002700	regulation of production of molecular mediator of immune response	-4.93452
Metabolism	GO:0010559	regulation of glycoprotein biosynthetic process	-4.92782
Immune and inflammation	GO:0045089	positive regulation of innate immune response	-4.8909
Immune and inflammation	GO:1902105	regulation of leukocyte differentiation	-4.81178
Immune and inflammation	GO:0002708	positive regulation of lymphocyte mediated immunity	-4.78242
Signaling pathway	GO:0072331	signal transduction by p53 class mediator	-4.75043
Proteins transport and secretion	GO:0072594	establishment of protein localization to organelle	-4.73178
Metabolism	GO:1903018	regulation of glycoprotein metabolic process	-4.67371
Metabolism	GO:0000184	nuclear-transcribed mRNA catabolic process, nonsense-mediated decay	-4.66566
Immune and inflammation	GO:0002702	positive regulation of production of molecular mediator of immune response	-4.61727
Signaling pathway	GO:0043410	positive regulation of MAPK cascade	-4.61178
Proteins transport and secretion	GO:0006612	protein targeting to membrane	-4.58809
Virus	GO:0019080	viral gene expression	-4.58809
RNA and proteins processing	GO:0034470	ncRNA processing	-4.57666
Proteins transport and secretion	GO:0072657	protein localization to membrane	-4.56672
RNA and proteins processing	GO:0006364	rRNA processing	-4.47855
Immune and inflammation	GO:0002822	regulation of adaptive immune response based on somatic recombination of immune receptors built from	-4.40005
Immune and inflammation	GO:0002697	regulation of immune effector process	-4.36712
Immune and inflammation	GO:0002253	activation of immune response	-4.33095
Metabolism	GO:0016072	rRNA metabolic process	-4.32453
Immune and inflammation	GO:0002694	regulation of leukocyte activation	-4.26455
Proteins transport and secretion	GO:0006614	SRP-dependent cotranslational protein targeting to membrane	-4.20929
Virus	GO:0019083	viral transcription	-4.03351
Signaling pathway	GO:0007254	JNK cascade	-3.99613
Immune and inflammation	GO:0009617	response to bacterium	-3.98503
Immune and inflammation	GO:0045582	positive regulation of T cell differentiation	-3.954
Proteins transport and secretion	GO:0006613	cotranslational protein targeting to membrane	-3.91548
Immune and inflammation	GO:0050671	positive regulation of lymphocyte proliferation	-3.88556
Proteins transport and secretion	GO:0072599	establishment of protein localization to endoplasmic reticulum	-3.8374
Immune and inflammation	GO:0032946	positive regulation of mononuclear cell proliferation	-3.82658
Metabolism	GO:0000956	nuclear-transcribed mRNA catabolic process	-3.80676
Immune and inflammation	GO:0051249	regulation of lymphocyte activation	-3.79798
RNA and proteins processing	GO:0002181	cytoplasmic translation	-3.77649
Immune and inflammation	GO:0071222	cellular response to lipopolysaccharide	-3.71786
Signaling pathway	GO:0031098	stress-activated protein kinase signaling cascade	-3.68522
Immune and inflammation	GO:0002821	positive regulation of adaptive immune response	-3.67529
Proteins transport and secretion	GO:0045047	protein targeting to ER	-3.67529
Signaling pathway	GO:0051403	stress-activated MAPK cascade	-3.67385
Proteins transport and secretion	GO:0006605	protein targeting	-3.67337
RNA and proteins processing	GO:0006413	translational initiation	-3.64702
Immune and inflammation	GO:0001818	negative regulation of cytokine production	-3.62847
Immune and inflammation	GO:0045621	positive regulation of lymphocyte differentiation	-3.61232
Immune and inflammation	GO:0002221	pattern recognition receptor signaling pathway	-3.60992
Signaling pathway	GO:0046330	positive regulation of JNK cascade	-3.59902
Immune and inflammation	GO:0051251	positive regulation of lymphocyte activation	-3.48641
Immune and inflammation	GO:0071219	cellular response to molecule of bacterial origin	-3.47647
Immune and inflammation	GO:0019882	antigen processing and presentation	-3.4519
Signaling pathway	GO:0043406	positive regulation of MAP kinase activity	-3.44725
Signaling pathway	GO:0000187	activation of MAPK activity	-3.43195
Immune and inflammation	GO:0002757	immune response-activating signal transduction	-3.40163
Immune and inflammation	GO:0002367	cytokine production involved in immune response	-3.38838
Immune and inflammation	GO:0070665	positive regulation of leukocyte proliferation	-3.38419
Proteins transport and secretion	GO:0090150	establishment of protein localization to membrane	-3.38113
Immune and inflammation	GO:0002696	positive regulation of leukocyte activation	-3.30861
Signaling pathway	GO:0070304	positive regulation of stress-activated protein kinase signaling cascade	-3.29627
Immune and inflammation	GO:0070555	response to interleukin-1	-3.26799
Immune and inflammation	GO:0071347	cellular response to interleukin-1	-3.21566
Immune and inflammation	GO:0002824	positive regulation of adaptive immune response based on somatic recombination of immune receptors b	-3.16736
Metabolism	GO:0010560	positive regulation of glycoprotein biosynthetic process	-3.16477
Metabolism	GO:1901361	organic cyclic compound catabolic process	-3.14369
Proteins transport and secretion	GO:0070972	protein localization to endoplasmic reticulum	-3.13014
Immune and inflammation	GO:0002712	regulation of B cell mediated immunity	-3.10374
Immune and inflammation	GO:0002889	regulation of immunoglobulin mediated immune response	-3.10374
Immune and inflammation	GO:0002224	toll-like receptor signaling pathway	-3.0897
Signaling pathway	GO:0032874	positive regulation of stress-activated MAPK cascade	-3.06198
Immune and inflammation	GO:0002764	immune response-regulating signaling pathway	-3.0275
Not classified	GO:0022409	positive regulation of cell-cell adhesion	-6.43776
Not classified	GO:0022407	regulation of cell-cell adhesion	-5.93641
Not classified	GO:0045785	positive regulation of cell adhesion	-5.58814
Not classified	GO:0048871	multicellular organismal homeostasis	-5.19836
Not classified	GO:0055074	calcium ion homeostasis	-5.04009
Not classified	GO:0022613	ribonucleoprotein complex biogenesis	-5.00695
Not classified	GO:0006874	cellular calcium ion homeostasis	-4.92723
Not classified	GO:0030155	regulation of cell adhesion	-4.92572
Not classified	GO:0055065	metal ion homeostasis	-4.70451
Not classified	GO:0098771	inorganic ion homeostasis	-4.44554
Not classified	GO:0055080	cation homeostasis	-4.31496
Not classified	GO:0006875	cellular metal ion homeostasis	-4.26481
Not classified	GO:0072507	divalent inorganic cation homeostasis	-4.21627
Not classified	GO:0042254	ribosome biogenesis	-4.10742
Not classified	GO:0072503	cellular divalent inorganic cation homeostasis	-4.07856
Not classified	GO:0050865	regulation of cell activation	-3.95654
Not classified	GO:0030003	cellular cation homeostasis	-3.77798
Not classified	GO:0007204	positive regulation of cytosolic calcium ion concentration	-3.695
Not classified	GO:0080135	regulation of cellular response to stress	-3.55081
Not classified	GO:1903706	regulation of hemopoiesis	-3.52373
Not classified	GO:0006873	cellular ion homeostasis	-3.47895
Not classified	GO:0042273	ribosomal large subunit biogenesis	-3.45283
Not classified	GO:0001894	tissue homeostasis	-3.39576
Not classified	GO:0051480	regulation of cytosolic calcium ion concentration	-3.37479
Not classified	GO:0060249	anatomical structure homeostasis	-3.35762
Not classified	GO:0050867	positive regulation of cell activation	-3.10931

## Sheet: Mild vs HCs
Mild vs HCs
Category	Term	Description	LogP
Cell projection	GO:0120031	plasma membrane bounded cell projection assembly	-6.0693
Cell projection	GO:0030031	cell projection assembly	-5.87487
Immune and inflammation	GO:0002263	cell activation involved in immune response	-5.62909
Immune and inflammation	GO:0002366	leukocyte activation involved in immune response	-5.52324
Not classified	GO:0006310	DNA recombination	-5.25785
Metabolism	GO:0019318	hexose metabolic process	-5.14325
Metabolism	GO:0005996	monosaccharide metabolic process	-5.08013
Not classified	GO:0022411	cellular component disassembly	-5.03444
Not classified	GO:0044782	cilium organization	-5.01429
Not classified	GO:0060271	cilium assembly	-4.88109
Not classified	GO:0080135	regulation of cellular response to stress	-4.86259
RNA and proteins processing	GO:0006397	mRNA processing	-4.8622
Metabolism	GO:0006006	glucose metabolic process	-4.80332
Not classified	GO:0006281	DNA repair	-4.79953
Metabolism	GO:0016051	carbohydrate biosynthetic process	-4.75035
Not classified	GO:0010817	regulation of hormone levels	-4.64686
Immune and inflammation	GO:0007249	I-kappaB kinase/NF-kappaB signaling	-4.55927
Immune and inflammation	GO:0002444	myeloid leukocyte mediated immunity	-4.55439
RNA and proteins processing	GO:0008380	RNA splicing	-4.5274
Not classified	GO:0051091	positive regulation of DNA-binding transcription factor activity	-4.52282
Proteins transport and secretion	GO:0001819	positive regulation of cytokine production	-4.50841
Immune and inflammation	GO:0019882	antigen processing and presentation	-4.46798
Metabolism	GO:0022613	ribonucleoprotein complex biogenesis	-4.42963
Immune and inflammation	GO:0002274	myeloid leukocyte activation	-4.27955
Proteins transport and secretion	GO:0045055	regulated exocytosis	-4.27533
Proteins transport and secretion	GO:0070972	protein localization to endoplasmic reticulum	-4.21847
RNA and proteins processing	GO:0006413	translational initiation	-4.165
Metabolism	GO:0006094	gluconeogenesis	-4.15187
Cell death	GO:0097190	apoptotic signaling pathway	-4.15104
Immune and inflammation	GO:0051092	positive regulation of NF-kappaB transcription factor activity	-4.14423
Signaling pathway	GO:0072331	signal transduction by p53 class mediator	-4.13114
Not classified	GO:0043900	regulation of multi-organism process	-4.12922
Immune and inflammation	GO:0002275	myeloid cell activation involved in immune response	-4.122
Not classified	GO:0035821	modification of morphology or physiology of other organism	-4.05756
Not classified	GO:0051817	modification of morphology or physiology of other organism involved in symbiotic interaction	-4.02014
Immune and inflammation	GO:0043299	leukocyte degranulation	-3.97354
Not classified	GO:0000018	regulation of DNA recombination	-3.92893
Metabolism	GO:0046364	monosaccharide biosynthetic process	-3.92208
Immune and inflammation	GO:0043122	regulation of I-kappaB kinase/NF-kappaB signaling	-3.91979
Metabolism	GO:0019319	hexose biosynthetic process	-3.91976
Cell death	GO:0097193	intrinsic apoptotic signaling pathway	-3.85202
Metabolism	GO:0000184	nuclear-transcribed mRNA catabolic process, nonsense-mediated decay	-3.82365
Metabolism	GO:0005975	carbohydrate metabolic process	-3.77603
Not classified	GO:1902115	regulation of organelle assembly	-3.75342
RNA and proteins processing	GO:0000375	RNA splicing, via transesterification reactions	-3.73889
Metabolism	GO:0043043	peptide biosynthetic process	-3.71716
RNA and proteins processing	GO:0000377	RNA splicing, via transesterification reactions with bulged adenosine as nucleophile	-3.59081
RNA and proteins processing	GO:0000398	mRNA splicing, via spliceosome	-3.59081
Proteins transport and secretion	GO:0051640	organelle localization	-3.56465
Cell death	GO:2001233	regulation of apoptotic signaling pathway	-3.5425
Immune and inflammation	GO:0036230	granulocyte activation	-3.53347
Not classified	GO:0042254	ribosome biogenesis	-3.51421
Not classified	GO:0043902	positive regulation of multi-organism process	-3.46434
Not classified	GO:2001020	regulation of response to DNA damage stimulus	-3.40935
Proteins transport and secretion	GO:0051656	establishment of organelle localization	-3.37825
Immune and inflammation	GO:0048002	antigen processing and presentation of peptide antigen	-3.36852
RNA and proteins processing	GO:0006364	rRNA processing	-3.32429
Metabolism	GO:0000956	nuclear-transcribed mRNA catabolic process	-3.32299
Cell projection	GO:0120032	regulation of plasma membrane bounded cell projection assembly	-3.32293
Not classified	GO:0006302	double-strand break repair	-3.31524
Virus	GO:0043903	regulation of symbiosis, encompassing mutualism through parasitism	-3.28607
Immune and inflammation	GO:0042119	neutrophil activation	-3.28278
Immune and inflammation	GO:0002446	neutrophil mediated immunity	-3.2567
Virus	GO:0019083	viral transcription	-3.24498
Cell projection	GO:0060491	regulation of cell projection assembly	-3.23757
Immune and inflammation	GO:0043312	neutrophil degranulation	-3.21868
Metabolism	GO:0042445	hormone metabolic process	-3.21765
Proteins transport and secretion	GO:0006888	ER to Golgi vesicle-mediated transport	-3.198
Not classified	GO:0051851	modification by host of symbiont morphology or physiology	-3.18112
Not classified	GO:0045910	negative regulation of DNA recombination	-3.17975
Virus	GO:0048524	positive regulation of viral process	-3.17445
Immune and inflammation	GO:0002283	neutrophil activation involved in immune response	-3.14076
Proteins transport and secretion	GO:0072657	protein localization to membrane	-3.12165
Virus	GO:0019080	viral gene expression	-3.10873
Metabolism	GO:0019320	hexose catabolic process	-3.10784
Metabolism	GO:0034660	ncRNA metabolic process	-3.07309
Virus	GO:0050792	regulation of viral process	-3.07244
Immune and inflammation	GO:0019884	antigen processing and presentation of exogenous antigen	-3.02243

## Sheet: Incrementally  regulated (up)
Incrementally regulated (up)
Category	Term	Description	LogP
Response to stimulus	GO:0042246	tissue regeneration	-5.73281
Ion transport and homeostasis	GO:0045055	regulated exocytosis	-4.5552
Immune and inflammation	GO:0002274	myeloid leukocyte activation	-4.49006
Immune and inflammation	GO:0002275	myeloid cell activation involved in immune response	-4.21217
Immune and inflammation	GO:0043299	leukocyte degranulation	-3.71037
Response to stimulus	GO:0043403	skeletal muscle tissue regeneration	-3.66489
Immune and inflammation	GO:0002444	myeloid leukocyte mediated immunity	-3.57211
Cell differentiation and organ development	GO:0035315	hair cell differentiation	-3.50306
Cell differentiation and organ development	GO:0031099	regeneration	-3.13694
Ion transport and homeostasis	GO:0043269	regulation of ion transport	-3.12205
Immune and inflammation	GO:0002366	leukocyte activation involved in immune response	-3.05692
Immune and inflammation	GO:0002263	cell activation involved in immune response	-3.03361
Cell differentiation and organ development	GO:0060113	inner ear receptor cell differentiation	-3.01516
Ion transport and homeostasis	GO:0034765	regulation of ion transmembrane transport	-2.99442
Immune and inflammation	GO:0043312	neutrophil degranulation	-2.9657
Immune and inflammation	GO:0002283	neutrophil activation involved in immune response	-2.94438
Ion transport and homeostasis	GO:0034762	regulation of transmembrane transport	-2.92102
Response to stimulus	GO:0042060	wound healing	-2.8954
Immune and inflammation	GO:0042119	neutrophil activation	-2.87459
Immune and inflammation	GO:0002446	neutrophil mediated immunity	-2.86772
Cell differentiation and organ development	GO:0042490	mechanoreceptor differentiation	-2.85763
Metabolism	GO:0005976	polysaccharide metabolic process	-2.84248
Cell differentiation and organ development	GO:0043583	ear development	-2.83877
Immune and inflammation	GO:0036230	granulocyte activation	-2.83366
Metabolism	GO:0033692	cellular polysaccharide biosynthetic process	-2.76144
Immune and inflammation	GO:0002755	MyD88-dependent toll-like receptor signaling pathway	-2.62219
Cell differentiation and organ development	GO:0042491	inner ear auditory receptor cell differentiation	-2.62219
Metabolism	GO:0000271	polysaccharide biosynthetic process	-2.6074
Cell death	GO:0010667	negative regulation of cardiac muscle cell apoptotic process	-2.58782
Signaling pathway	GO:0035329	hippo signaling	-2.55446
Cell death	GO:0010664	negative regulation of striated muscle cell apoptotic process	-2.49054
Cell differentiation and organ development	GO:0014046	dopamine secretion	-2.49054
Cell differentiation and organ development	GO:0014059	regulation of dopamine secretion	-2.49054
Ion transport and homeostasis	GO:0070588	calcium ion transmembrane transport	-2.48778
Metabolism	GO:0034637	cellular carbohydrate biosynthetic process	-2.46874
RNA and proteins processing	GO:0010955	negative regulation of protein processing	-2.45989
RNA and proteins processing	GO:1903318	negative regulation of protein maturation	-2.45989
Cell differentiation and organ development	GO:0048839	inner ear development	-2.44729
Ion transport and homeostasis	GO:0032412	regulation of ion transmembrane transporter activity	-2.43059
Ion transport and homeostasis	GO:1904062	regulation of cation transmembrane transport	-2.37157
Ion transport and homeostasis	GO:0022898	regulation of transmembrane transporter activity	-2.35183
Ion transport and homeostasis	GO:0098662	inorganic cation transmembrane transport	-2.31566
Cell differentiation and organ development	GO:0048589	developmental growth	-2.30946
Signaling pathway	GO:0007254	JNK cascade	-2.28314
Cell differentiation and organ development	GO:0007605	sensory perception of sound	-2.27826
Metabolism	GO:0016051	carbohydrate biosynthetic process	-2.2734
Response to stimulus	GO:0009611	response to wounding	-2.25543
Immune and inflammation	GO:0042116	macrophage activation	-2.2438
Cell death	GO:1904036	negative regulation of epithelial cell apoptotic process	-2.24103
Ion transport and homeostasis	GO:0032409	regulation of transporter activity	-2.22785
Ion transport and homeostasis	GO:0017157	regulation of exocytosis	-2.19754
Response to stimulus	GO:2001023	regulation of response to drug	-2.19691
Metabolism	GO:0044264	cellular polysaccharide metabolic process	-2.18165
Cell differentiation and organ development	GO:0015872	dopamine transport	-2.16904
Ion transport and homeostasis	GO:1903305	regulation of regulated secretory pathway	-2.1396
Ion transport and homeostasis	GO:0060627	regulation of vesicle-mediated transport	-2.12156
Immune and inflammation	GO:0043030	regulation of macrophage activation	-2.08
Signaling pathway	GO:0043410	positive regulation of MAPK cascade	-2.0794
Ion transport and homeostasis	GO:0034766	negative regulation of ion transmembrane transport	-2.06573
Response to stimulus	GO:0014888	striated muscle adaptation	-2.05885
Cell differentiation and organ development	GO:0060563	neuroepithelial cell differentiation	-2.05885
Cell differentiation and organ development	GO:0050954	sensory perception of mechanical stimulus	-2.05404
Cell death	GO:0010656	negative regulation of muscle cell apoptotic process	-2.03812
Cell death	GO:0010665	regulation of cardiac muscle cell apoptotic process	-2.03812

## Sheet: Incrementally  (down)
Incrementally regulated (down)
Category	Term	Description	LogP
Metabolism	GO:0000184	nuclear-transcribed mRNA catabolic process, nonsense-mediated decay	-7.65201
Metabolism	GO:0006412	translation	-7.65172
Proteins transport and secretion	GO:0006614	SRP-dependent cotranslational protein targeting to membrane	-7.42674
Metabolism	GO:0043043	peptide biosynthetic process	-7.381
Proteins transport and secretion	GO:0006613	cotranslational protein targeting to membrane	-7.26948
Metabolism	GO:0000956	nuclear-transcribed mRNA catabolic process	-7.22798
Proteins transport and secretion	GO:0045047	protein targeting to ER	-6.90556
Proteins transport and secretion	GO:0072599	establishment of protein localization to endoplasmic reticulum	-6.77034
Metabolism	GO:0002181	cytoplasmic translation	-6.05873
Proteins transport and secretion	GO:0070972	protein localization to endoplasmic reticulum	-6.00531
Virus	GO:0019080	viral gene expression	-5.70543
Metabolism	GO:0006402	mRNA catabolic process	-5.3783
Metabolism	GO:0034660	ncRNA metabolic process	-5.29685
Virus	GO:0019083	viral transcription	-5.14001
Metabolism	GO:0006401	RNA catabolic process	-4.87853
Proteins transport and secretion	GO:0006612	protein targeting to membrane	-4.82022
Proteins transport and secretion	GO:0072594	establishment of protein localization to organelle	-4.81421
Proteins transport and secretion	GO:0006605	protein targeting	-4.72603
Immune and inflammation	GO:0050852	T cell receptor signaling pathway	-4.68093
RNA and proteins processing	GO:0034470	ncRNA processing	-4.51324
Not classified	GO:0022613	ribonucleoprotein complex biogenesis	-4.36177
Immune and inflammation	GO:0050862	positive regulation of T cell receptor signaling pathway	-3.86281
Not classified	GO:1990542	mitochondrial transmembrane transport	-3.85176
Proteins transport and secretion	GO:0090150	establishment of protein localization to membrane	-3.77318
Immune and inflammation	GO:0050856	regulation of T cell receptor signaling pathway	-3.70814
Immune and inflammation	GO:1903039	positive regulation of leukocyte cell-cell adhesion	-3.53147
Metabolism	GO:0046700	heterocycle catabolic process	-3.51393
Metabolism	GO:0044270	cellular nitrogen compound catabolic process	-3.50754
Metabolism	GO:0006520	cellular amino acid metabolic process	-3.45856
Metabolism	GO:0019439	aromatic compound catabolic process	-3.43192
RNA and proteins processing	GO:0042254	ribosome biogenesis	-3.39829
Metabolism	GO:0034655	nucleobase-containing compound catabolic process	-3.34613
Metabolism	GO:1901361	organic cyclic compound catabolic process	-3.20399
RNA and proteins processing	GO:0043484	regulation of RNA splicing	-3.18504
Immune and inflammation	GO:0050851	antigen receptor-mediated signaling pathway	-3.17623
Metabolism	GO:0016072	rRNA metabolic process	-3.17321
Immune and inflammation	GO:0050857	positive regulation of antigen receptor-mediated signaling pathway	-3.14138
Proteins transport and secretion	GO:0072657	protein localization to membrane	-3.08872
Not classified	GO:0006839	mitochondrial transport	-3.0653
Immune and inflammation	GO:0022409	positive regulation of cell-cell adhesion	-3.03392
RNA and proteins processing	GO:0048024	regulation of mRNA splicing, via spliceosome	-2.96861
Immune and inflammation	GO:0045785	positive regulation of cell adhesion	-2.94826
RNA and proteins processing	GO:0006364	rRNA processing	-2.91793
Metabolism	GO:1901605	alpha-amino acid metabolic process	-2.87231
Immune and inflammation	GO:0050854	regulation of antigen receptor-mediated signaling pathway	-2.85763
Immune and inflammation	GO:0002768	immune response-regulating cell surface receptor signaling pathway	-2.82016
RNA and proteins processing	GO:0008380	RNA splicing	-2.78959
Not classified	GO:0042273	ribosomal large subunit biogenesis	-2.64971
Metabolism	GO:0009064	glutamine family amino acid metabolic process	-2.6074
Immune and inflammation	GO:1903037	regulation of leukocyte cell-cell adhesion	-2.60284
Metabolism	GO:0006399	tRNA metabolic process	-2.52447
Immune and inflammation	GO:0002429	immune response-activating cell surface receptor signaling pathway	-2.52126
Not classified	GO:1903825	organic acid transmembrane transport	-2.49972
Not classified	GO:1905039	carboxylic acid transmembrane transport	-2.49972
Cell death	GO:1900117	regulation of execution phase of apoptosis	-2.45989
RNA and proteins processing	GO:0050684	regulation of mRNA processing	-2.36558
Immune and inflammation	GO:0050870	positive regulation of T cell activation	-2.35297
RNA and proteins processing	GO:0000377	RNA splicing, via transesterification reactions with bulged adenosine as nucleophile	-2.34915
RNA and proteins processing	GO:0000398	mRNA splicing, via spliceosome	-2.34915
Metabolism	GO:0006221	pyrimidine nucleotide biosynthetic process	-2.34505
Metabolism	GO:0006418	tRNA aminoacylation for protein translation	-2.34505
Immune and inflammation	GO:0007159	leukocyte cell-cell adhesion	-2.33435
RNA and proteins processing	GO:0000375	RNA splicing, via transesterification reactions	-2.327
RNA and proteins processing	GO:0006397	mRNA processing	-2.32341
Metabolism	GO:1901137	carbohydrate derivative biosynthetic process	-2.28329
Immune and inflammation	GO:0045058	T cell selection	-2.26612
Metabolism	GO:0043039	tRNA aminoacylation	-2.26612
RNA and proteins processing	GO:0031334	positive regulation of protein complex assembly	-2.26006
Not classified	GO:0043038	amino acid activation	-2.24103
Not classified	GO:0098656	anion transmembrane transport	-2.18841
Not classified	GO:0030198	extracellular matrix organization	-2.16541
Immune and inflammation	GO:0030155	regulation of cell adhesion	-2.13751
Metabolism	GO:0072528	pyrimidine-containing compound biosynthetic process	-2.10157
Immune and inflammation	GO:0019882	antigen processing and presentation	-2.0988
Signaling pathway	GO:2000272	negative regulation of signaling receptor activity	-2.01779
Immune and inflammation	GO:0002478	antigen processing and presentation of exogenous peptide antigen	-2.00308

## Sheet: Severe group (up)
Severe group (up)
Category	Term	Description	LogP
Immune and inflammation	GO:0036230	granulocyte activation	-11.5342
Immune and inflammation	GO:0042119	neutrophil activation	-11.3271
Immune and inflammation	GO:0002274	myeloid leukocyte activation	-11.0975
Immune and inflammation	GO:0002444	myeloid leukocyte mediated immunity	-10.5538
Immune and inflammation	GO:0043312	neutrophil degranulation	-10.5096
Immune and inflammation	GO:0002446	neutrophil mediated immunity	-10.4031
Immune and inflammation	GO:0002283	neutrophil activation involved in immune response	-10.3923
Immune and inflammation	GO:0002275	myeloid cell activation involved in immune response	-10.0088
Immune and inflammation	GO:0043299	leukocyte degranulation	-9.95242
Immune and inflammation	GO:0002366	leukocyte activation involved in immune response	-8.63566
Immune and inflammation	GO:0002263	cell activation involved in immune response	-8.524
Not classified	GO:0060322	head development	-7.71475
Proteins transport and secretion	GO:0045055	regulated exocytosis	-7.42151
Not classified	GO:0007420	brain development	-6.5573
Not classified	GO:0051272	positive regulation of cellular component movement	-6.49885
Not classified	GO:0048568	embryonic organ development	-5.96481
Not classified	GO:0010638	positive regulation of organelle organization	-5.83197
Not classified	GO:2000147	positive regulation of cell motility	-5.63758
Not classified	GO:0030335	positive regulation of cell migration	-5.5914
Not classified	GO:0040017	positive regulation of locomotion	-5.28954
Cell death	GO:0010942	positive regulation of cell death	-5.15519
Not classified	GO:0036152	phosphatidylethanolamine acyl-chain remodeling	-5.15429
Cell death	GO:0043068	positive regulation of programmed cell death	-5.08987
Immune and inflammation	GO:0006935	chemotaxis	-5.0615
Not classified	GO:0030029	actin filament-based process	-5.05758
Not classified	GO:0042330	taxis	-5.01904
Cell death	GO:0043065	positive regulation of apoptotic process	-4.9968
Hypoxia	GO:0036294	cellular response to decreased oxygen levels	-4.84653
Not classified	GO:0071900	regulation of protein serine/threonine kinase activity	-4.80284
Immune and inflammation	GO:0032642	regulation of chemokine production	-4.75459
Not classified	GO:0030036	actin cytoskeleton organization	-4.73444
Not classified	GO:0044089	positive regulation of cellular component biogenesis	-4.69901
Not classified	GO:0052548	regulation of endopeptidase activity	-4.69018
Hypoxia	GO:0071453	cellular response to oxygen levels	-4.64028
Not classified	GO:0001817	regulation of cytokine production	-4.58236
Hypoxia	GO:0036293	response to decreased oxygen levels	-4.57674
Not classified	GO:0002237	response to molecule of bacterial origin	-4.56272
Not classified	GO:0032956	regulation of actin cytoskeleton organization	-4.53503
Proteins transport and secretion	GO:0051047	positive regulation of secretion	-4.5144
Not classified	GO:0051493	regulation of cytoskeleton organization	-4.49573
Not classified	GO:0007015	actin filament organization	-4.44301
Immune and inflammation	GO:0032496	response to lipopolysaccharide	-4.42538
Not classified	GO:0003018	vascular process in circulatory system	-4.41711
Hypoxia	GO:0071456	cellular response to hypoxia	-4.36743
Not classified	GO:0032970	regulation of actin filament-based process	-4.35042
Immune and inflammation	GO:0032602	chemokine production	-4.31236
Not classified	GO:0008285	negative regulation of cell proliferation	-4.25921
Not classified	GO:0052547	regulation of peptidase activity	-4.25185
Not classified	GO:1902903	regulation of supramolecular fiber organization	-4.24014
Not classified	GO:0048871	multicellular organismal homeostasis	-4.23733
Hypoxia	GO:0001666	response to hypoxia	-4.22217
Not classified	GO:0009792	embryo development ending in birth or egg hatching	-4.21586
Not classified	GO:0043254	regulation of protein complex assembly	-4.21505
Not classified	GO:0090066	regulation of anatomical structure size	-4.20644
Not classified	GO:0001701	in utero embryonic development	-4.18292
Cell death	GO:2001235	positive regulation of apoptotic signaling pathway	-4.17603
Not classified	GO:0001890	placenta development	-4.16769
Not classified	GO:0048598	embryonic morphogenesis	-4.1261
Not classified	GO:0097435	supramolecular fiber organization	-4.10072
Not classified	GO:0045124	regulation of bone resorption	-4.07387
Immune and inflammation	GO:0032722	positive regulation of chemokine production	-4.05184
Not classified	GO:0043009	chordate embryonic development	-4.03567
Not classified	GO:0051258	protein polymerization	-4.02751
Proteins transport and secretion	GO:1903532	positive regulation of secretion by cell	-3.98523
Hypoxia	GO:0070482	response to oxygen levels	-3.96113
Not classified	GO:0051495	positive regulation of cytoskeleton organization	-3.94293
Proteins transport and secretion	GO:0002793	positive regulation of peptide secretion	-3.88545
Not classified	GO:0001892	embryonic placenta development	-3.80858
Not classified	GO:0048562	embryonic organ morphogenesis	-3.74796
Not classified	GO:0032271	regulation of protein polymerization	-3.68813
Not classified	GO:0048771	tissue remodeling	-3.67513
Signaling pathway	GO:0019221	cytokine-mediated signaling pathway	-3.64464
Cell death	GO:2001233	regulation of apoptotic signaling pathway	-3.63627
Not classified	GO:0033674	positive regulation of kinase activity	-3.62379
Not classified	GO:0043405	regulation of MAP kinase activity	-3.60172
Not classified	GO:0032273	positive regulation of protein polymerization	-3.54226
Not classified	GO:0048608	reproductive structure development	-3.54214
Proteins transport and secretion	GO:0051222	positive regulation of protein transport	-3.53354
Not classified	GO:0046850	regulation of bone remodeling	-3.48217
Not classified	GO:0060711	labyrinthine layer development	-3.48217
Not classified	GO:0051347	positive regulation of transferase activity	-3.47831
Not classified	GO:0031334	positive regulation of protein complex assembly	-3.47329
Not classified	GO:0060669	embryonic placenta morphogenesis	-3.47075
Not classified	GO:0061458	reproductive system development	-3.45845
Not classified	GO:0030041	actin filament polymerization	-3.43383
Proteins transport and secretion	GO:0050715	positive regulation of cytokine secretion	-3.42269
Immune and inflammation	GO:0090022	regulation of neutrophil chemotaxis	-3.42232
Signaling pathway	GO:0043408	regulation of MAPK cascade	-3.40343
Not classified	GO:0008154	actin polymerization or depolymerization	-3.3712
Immune and inflammation	GO:0090023	positive regulation of neutrophil chemotaxis	-3.35594
Not classified	GO:0071902	positive regulation of protein serine/threonine kinase activity	-3.31508
Proteins transport and secretion	GO:0050663	cytokine secretion	-3.26137
Metabolism	GO:0036151	phosphatidylcholine acyl-chain remodeling	-3.247
Cell death	GO:0097190	apoptotic signaling pathway	-3.24064
Not classified	GO:0030833	regulation of actin filament polymerization	-3.20953
Proteins transport and secretion	GO:0090087	regulation of peptide transport	-3.17025
Not classified	GO:0045453	bone resorption	-3.15994
Immune and inflammation	GO:0071624	positive regulation of granulocyte chemotaxis	-3.14343
Not classified	GO:1902905	positive regulation of supramolecular fiber organization	-3.12381
Not classified	GO:0008015	blood circulation	-3.11216
Proteins transport and secretion	GO:0050714	positive regulation of protein secretion	-3.09774
Not classified	GO:0060713	labyrinthine layer morphogenesis	-3.09375
Proteins transport and secretion	GO:0050707	regulation of cytokine secretion	-3.05018
Not classified	GO:0110053	regulation of actin filament organization	-3.04776
Proteins transport and secretion	GO:1904951	positive regulation of establishment of protein localization	-3.04557
Signaling pathway	GO:0007254	JNK cascade	-3.03677
Not classified	GO:0045862	positive regulation of proteolysis	-3.01301
Not classified	GO:2000116	regulation of cysteine-type endopeptidase activity	-3.01198
Not classified	GO:0001894	tissue homeostasis	-2.99498
Immune and inflammation	GO:0001819	positive regulation of cytokine production	-2.99006
Not classified	GO:0003006	developmental process involved in reproduction	-2.94628
Not classified	GO:0003013	circulatory system process	-2.94252
Not classified	GO:0045860	positive regulation of protein kinase activity	-2.93959
Immune and inflammation	GO:0071347	cellular response to interleukin-1	-2.92016
Not classified	GO:0010950	positive regulation of endopeptidase activity	-2.92016
Immune and inflammation	GO:0009617	response to bacterium	-2.91304
Immune and inflammation	GO:0002690	positive regulation of leukocyte chemotaxis	-2.86927
Signaling pathway	GO:0070498	interleukin-1-mediated signaling pathway	-2.86369
Immune and inflammation	GO:1902624	positive regulation of neutrophil migration	-2.86089
Not classified	GO:0032535	regulation of cellular component size	-2.84934
Proteins transport and secretion	GO:0090197	positive regulation of chemokine secretion	-2.84442
Immune and inflammation	GO:0002687	positive regulation of leukocyte migration	-2.82802
Not classified	GO:0021537	telencephalon development	-2.80417
Proteins transport and secretion	GO:0002791	regulation of peptide secretion	-2.80004
Not classified	GO:0034103	regulation of tissue remodeling	-2.77943
Not classified	GO:0046849	bone remodeling	-2.77943
Not classified	GO:0034612	response to tumor necrosis factor	-2.75422
Not classified	GO:0030838	positive regulation of actin filament polymerization	-2.7389
Not classified	GO:0008064	regulation of actin polymerization or depolymerization	-2.7127
Proteins transport and secretion	GO:0031098	stress-activated protein kinase signaling cascade	-2.71131
Immune and inflammation	GO:0071219	cellular response to molecule of bacterial origin	-2.71074
Not classified	GO:0010952	positive regulation of peptidase activity	-2.69954
Immune and inflammation	GO:1902622	regulation of neutrophil migration	-2.68748
Not classified	GO:0030832	regulation of actin filament length	-2.68424
Proteins transport and secretion	GO:1903530	regulation of secretion by cell	-2.66095
Metabolism	GO:0046470	phosphatidylcholine metabolic process	-2.6523
Not classified	GO:0071356	cellular response to tumor necrosis factor	-2.65097
Not classified	GO:0080135	regulation of cellular response to stress	-2.62348
Not classified	GO:0035296	regulation of tube diameter	-2.62325
Not classified	GO:0050880	regulation of blood vessel size	-2.62325
Not classified	GO:0097746	regulation of blood vessel diameter	-2.62325
Immune and inflammation	GO:0050900	leukocyte migration	-2.5956
Not classified	GO:0035150	regulation of tube size	-2.5906
Proteins transport and secretion	GO:0051223	regulation of protein transport	-2.56344
Not classified	GO:0032103	positive regulation of response to external stimulus	-2.54537
Signaling pathway	GO:0043410	positive regulation of MAPK cascade	-2.52024
Not classified	GO:0045861	negative regulation of proteolysis	-2.51106
Signaling pathway	GO:0051403	stress-activated MAPK cascade	-2.49088
Not classified	GO:0007423	sensory organ development	-2.49022
Not classified	GO:0071216	cellular response to biotic stimulus	-2.44521
Immune and inflammation	GO:0030595	leukocyte chemotaxis	-2.43778
Hypoxia	GO:0061418	regulation of transcription from RNA polymerase II promoter in response to hypoxia	-2.4347
Not classified	GO:0090596	sensory organ morphogenesis	-2.42974
Proteins transport and secretion	GO:0002790	peptide secretion	-2.39113
Immune and inflammation	GO:0071222	cellular response to lipopolysaccharide	-2.38815
Not classified	GO:0030900	forebrain development	-2.38353
Immune and inflammation	GO:0071622	regulation of granulocyte chemotaxis	-2.3694
Immune and inflammation	GO:0050921	positive regulation of chemotaxis	-2.36432
Not classified	GO:0010951	negative regulation of endopeptidase activity	-2.35565
Not classified	GO:0070201	regulation of establishment of protein localization	-2.3475
Not classified	GO:2001056	positive regulation of cysteine-type endopeptidase activity	-2.31428
Not classified	GO:0060710	chorio-allantoic fusion	-2.28427
Metabolism	GO:0036150	phosphatidylserine acyl-chain remodeling	-2.27775
Proteins transport and secretion	GO:0090196	regulation of chemokine secretion	-2.27775
Not classified	GO:0051017	actin filament bundle assembly	-2.24686
Immune and inflammation	GO:0002685	regulation of leukocyte migration	-2.24117
Immune and inflammation	GO:0002688	regulation of leukocyte chemotaxis	-2.22818
Immune and inflammation	GO:0050920	regulation of chemotaxis	-2.19927
Immune and inflammation	GO:0070555	response to interleukin-1	-2.17038
Not classified	GO:0021987	cerebral cortex development	-2.1637
Not classified	GO:0043618	regulation of transcription from RNA polymerase II promoter in response to stress	-2.1637
Immune and inflammation	GO:0060326	cell chemotaxis	-2.15067
Not classified	GO:0061572	actin filament bundle organization	-2.14135
Proteins transport and secretion	GO:0050708	regulation of protein secretion	-2.11712
Signaling pathway	GO:0046328	regulation of JNK cascade	-2.11572
Proteins transport and secretion	GO:0090195	chemokine secretion	-2.09972
Not classified	GO:0010466	negative regulation of peptidase activity	-2.08422
Immune and inflammation	GO:0038061	NIK/NF-kappaB signaling	-2.04348
Not classified	GO:0042471	ear morphogenesis	-2.04034
Not classified	GO:0043506	regulation of JUN kinase activity	-2.03235
Not classified	GO:0043010	camera-type eye development	-2.02265
Cell death	GO:0043281	regulation of cysteine-type endopeptidase activity involved in apoptotic process	-2.01305

## Sheet: Severe group (down)
Severe group (down)
Category	Term	Description	LogP
Immune and inflammation	GO:0031349	positive regulation of defense response	-3.67332
Immune and inflammation	GO:0002757	immune response-activating signal transduction	-3.61916
Immune and inflammation	GO:0045089	positive regulation of innate immune response	-3.17137
Immune and inflammation	GO:0002218	activation of innate immune response	-3.08132
Immune and inflammation	GO:0002253	activation of immune response	-3.07284
Immune and inflammation	GO:0002758	innate immune response-activating signal transduction	-2.88174
Immune and inflammation	GO:0045088	regulation of innate immune response	-2.1702
Immune and inflammation	GO:0002221	pattern recognition receptor signaling pathway	-2.04083
Ion transport and homeostasis	GO:0098771	inorganic ion homeostasis	-4.40108
Ion transport and homeostasis	GO:0055080	cation homeostasis	-4.18592
Ion transport and homeostasis	GO:0006873	cellular ion homeostasis	-4.16244
Ion transport and homeostasis	GO:0030003	cellular cation homeostasis	-3.7658
Ion transport and homeostasis	GO:0010959	regulation of metal ion transport	-3.28627
Ion transport and homeostasis	GO:0072507	divalent inorganic cation homeostasis	-3.24276
Ion transport and homeostasis	GO:0051924	regulation of calcium ion transport	-3.22412
Ion transport and homeostasis	GO:0055065	metal ion homeostasis	-3.21385
Ion transport and homeostasis	GO:0072503	cellular divalent inorganic cation homeostasis	-3.1937
Ion transport and homeostasis	GO:0055074	calcium ion homeostasis	-3.00367
Ion transport and homeostasis	GO:0006816	calcium ion transport	-2.90531
Ion transport and homeostasis	GO:0006874	cellular calcium ion homeostasis	-2.80863
Ion transport and homeostasis	GO:0070838	divalent metal ion transport	-2.77961
Ion transport and homeostasis	GO:0072511	divalent inorganic cation transport	-2.66299
Ion transport and homeostasis	GO:0060401	cytosolic calcium ion transport	-2.63432
Ion transport and homeostasis	GO:0007204	positive regulation of cytosolic calcium ion concentration	-2.6229
Ion transport and homeostasis	GO:0060402	calcium ion transport into cytosol	-2.45644
Ion transport and homeostasis	GO:0010522	regulation of calcium ion transport into cytosol	-2.43153
Ion transport and homeostasis	GO:0051480	regulation of cytosolic calcium ion concentration	-2.41634
Ion transport and homeostasis	GO:1904062	regulation of cation transmembrane transport	-2.12737
Ion transport and homeostasis	GO:1903169	regulation of calcium ion transmembrane transport	-2.11729
Metabolism	GO:0019941	modification-dependent protein catabolic process	-6.38463
Metabolism	GO:0043632	modification-dependent macromolecule catabolic process	-6.35556
Cell death	GO:0010942	positive regulation of cell death	-4.83391
Not classified	GO:0043687	post-translational protein modification	-4.83319
Cell death	GO:0043068	positive regulation of programmed cell death	-4.32658
Metabolism	GO:0006091	generation of precursor metabolites and energy	-4.30183
Cell death	GO:0043065	positive regulation of apoptotic process	-4.29185
Not classified	GO:0000209	protein polyubiquitination	-4.06619
Not classified	GO:0090324	negative regulation of oxidative phosphorylation	-3.94488
Not classified	GO:0006412	translation	-3.82347
Not classified	GO:0006119	oxidative phosphorylation	-3.64893
Not classified	GO:0002082	regulation of oxidative phosphorylation	-3.45991
Virus	GO:0019083	viral transcription	-3.42996
Not classified	GO:0045333	cellular respiration	-3.3613
Not classified	GO:0006414	translational elongation	-3.25498
Not classified	GO:0015980	energy derivation by oxidation of organic compounds	-3.21592
Virus	GO:0019080	viral gene expression	-3.14043
Metabolism	GO:0006875	cellular metal ion homeostasis	-3.13341
Not classified	GO:0015949	nucleobase-containing small molecule interconversion	-2.96977
Not classified	GO:2000116	regulation of cysteine-type endopeptidase activity	-2.93278
Not classified	GO:0140053	mitochondrial gene expression	-2.82373
Not classified	GO:0006415	translational termination	-2.65153
Not classified	GO:0070125	mitochondrial translational elongation	-2.57671
Not classified	GO:0070126	mitochondrial translational termination	-2.57671
Not classified	GO:0032543	mitochondrial translation	-2.54272
Not classified	GO:2001056	positive regulation of cysteine-type endopeptidase activity	-2.31076
Not classified	GO:0098656	anion transmembrane transport	-2.2863
Cell death	GO:0043281	regulation of cysteine-type endopeptidase activity involved in apoptotic process	-2.1862
Cell death	GO:0006919	activation of cysteine-type endopeptidase activity involved in apoptotic process	-2.16765
Not classified	GO:0070646	protein modification by small protein removal	-2.15117
Metabolism	GO:0043467	regulation of generation of precursor metabolites and energy	-2.05615
Not classified	GO:0052547	regulation of peptidase activity	-2.01478
