# Supplementary material for: Inflammation and Antiviral Immune Response Associated With Severe Progression of COVID-19
Source: Front Immunol. 2021 Feb 18;12:631226. doi: 10.3389/fimmu.2021.631226 (PMC7930228; doi:10.3389/fimmu.2021.631226)
Supplement: Supplementary file 1 [file DataSheet_1.zip › Supplementary_ Materials/SUPPLEMENTARY_Table_S2.xls]

## Sheet: up_Severe_vs_HC
Table S2 DEGs
up_Severe_vs_HC
Adjusted p-value	Fold Change	Regulation	GeneSymbol
0.000155215	998.471	up	TEX101
0.000151411	340.649	up	CATG00000023238.1
0.00272471	289.766	up	FAM177B
0.000147822	192.147	up	CATG00000028059.1
0.00160688	191.303	up	OR51E1
0.00190463	180.017	up	CLEC1A
3.307e-05	171.474	up	IL1R2
4.9763e-05	138.061	up	KLK8
0.000193761	110.873	up	KRT2
0.000124569	103.631	up	MMP9
0.00022478	102.151	up	CERKL
0.0063595	101.548	up	SPP1
0.000193761	97.5385	up	CREB3L2
5.8511e-05	96.8383	up	SAXO2
0.00163153	89.3148	up	CR769776.1
0.00079036	88.7309	up	SLC33A1
0.00163467	87.698	up	KCNJ8
0.00244783	81.0542	up	CATG00000022646.1
0.000324714	75.9123	up	OLAH
0.00642475	71.1059	up	SPRY3
0.000655234	69.1603	up	RMI1
7.4788e-05	68.2699	up	SLPI
0.000920563	67.9928	up	XKR9
0.00118891	63.5988	up	VPS41
0.00145997	62.4657	up	C19orf85
0.000348364	61.8899	up	KIF18B
0.00111532	61.8792	up	EPCAM
0.00142767	56.3193	up	RBMS2
0.000805425	56.2728	up	FAM170B
0.00236172	55.9742	up	CATG00000079533.1
0.000200239	53.3551	up	TRIM6
0.00081082	52.7943	up	CATG00000008569.1
0.000687342	51.0643	up	INSL4
9.23e-06	49.3287	up	HAPLN2
0.0021902	48.303	up	NFE2L2
0.000147822	47.5458	up	PGP
0.000337973	46.6349	up	CATG00000054736.1
0.00331343	45.6319	up	IGBP1
0.000826249	45.5524	up	CATG00000012021.1
0.000587248	45.1492	up	MANSC1
0.000598897	44.9263	up	SLC32A1
0.000151411	43.6018	up	IRS2
0.00119291	43.2723	up	DRD1
0.00150786	41.6352	up	RSPH6A
0.000193761	40.5774	up	CATG00000058631.1
0.000155215	38.8613	up	GRM1
0.000917297	38.2549	up	SPON2
0.000155215	37.8713	up	ATG5
0.00510426	37.8428	up	PRR11
0.000733914	36.8361	up	CATG00000080562.1
0.00548535	35.5874	up	CATG00000007594.1
0.000166574	35.04	up	TNFAIP6
0.00221996	34.0801	up	CCL8
0.00120687	33.9804	up	PROKR1
0.000597824	33.1933	up	ZNF275
0.000212511	32.4981	up	FGF1
0.000642294	31.7269	up	IL13
0.000144412	31.3284	up	SIPA1L2
0.000782356	30.9979	up	KCNJ15
0.0422727	30.5909	up	CATG00000089512.1
0.000668616	30.3408	up	SET
0.000182438	30.1084	up	LLCFC1
0.000900141	30.007	up	CXCR1
0.000683291	29.6904	up	ARG1
0.000414688	28.775	up	TTLL9
0.000493735	28.3887	up	CXCL14
0.0012354	27.8922	up	SLC4A2
0.000401745	27.6189	up	CATG00000032947.1
0.000169139	27.2426	up	STRN4
0.000504078	27.1753	up	CACNG5
0.000193761	27.152	up	TNFRSF10C
0.000316163	26.9723	up	ZBTB14
0.000124569	26.91	up	GLUD1
0.0117021	26.8689	up	CATG00000113928.1
0.000305802	26.7495	up	ELMO2
0.000198298	26.6762	up	CRLS1
0.000325394	26.6407	up	NDUFA3
0.000431822	26.1162	up	NOMO2
0.00113912	25.8834	up	ATOH7
0.000660575	25.3653	up	UMOD
0.00103636	25.3088	up	DAOA
0.000193761	25.2579	up	RBM5
0.000841293	24.3334	up	CATG00000117912.1
0.00144944	24.2242	up	TIMP4
0.000390025	24.1471	up	GPRIN2
0.000641998	23.9476	up	ZNF248
0.000648593	23.5875	up	PALM2
0.000825535	23.5156	up	EPPK1
0.00382483	23.409	up	IGF1
0.000355804	23.0524	up	MARC1
0.000697638	22.8981	up	SIM1
0.00500386	22.5437	up	TPP1
0.00138681	22.4978	up	VNN1
0.00137183	22.2791	up	RRAD
0.0288257	22.2275	up	KRTAP5-10
0.00128533	21.9947	up	DHX32
0.000329919	21.9703	up	GJB1
0.000324714	21.8995	up	PLCH2
0.000356327	21.8678	up	ANKRD60
0.000415461	21.7524	up	RTN4RL1
0.0206655	21.6382	up	DGAT1
0.00330556	20.9882	up	CNTNAP5
5.3523e-05	20.8534	up	GADD45G
0.00034692	20.7315	up	MARCKSL1
0.000371506	20.729	up	ELOVL3
0.000151411	20.3732	up	IFT52
0.000598897	20.355	up	BTN3A1
0.0016683	20.2875	up	INHBB
0.00828256	20.2099	up	KRTAP4-12
0.00301002	19.9879	up	TSPAN7
0.000476216	19.969	up	TMEM114
0.000519877	19.9158	up	NABP1
0.000193761	19.9051	up	DYSF
0.00081082	19.8906	up	KIAA0825
0.00504047	19.7869	up	BAG1
0.000506838	19.4611	up	PIWIL4
0.00213133	19.3929	up	SRSF7
0.000642294	19.2245	up	IFT43
2.9149e-05	19.1695	up	TMEM252
0.00686011	19.163	up	CATG00000030444.1
0.0014009	19.0157	up	PAK6
0.00174121	18.9832	up	NEK2
0.00205212	18.8391	up	AC015989.2
0.000151411	18.5919	up	ARHGEF1
0.00188403	18.543	up	BMP7
0.000401745	18.4549	up	NPTXR
0.000333835	18.0051	up	TCAF2
0.00125329	17.8342	up	SYN2
0.000189393	17.715	up	CA4
0.000804399	17.6477	up	CNNM2
0.00464251	17.5436	up	KLHL6
0.0491316	17.5014	up	DRGX
0.000401587	17.491	up	CATG00000062999.1
0.00522947	17.4606	up	CATG00000090976.1
0.0313182	17.437	up	GABRB2
0.0022677	17.3144	up	PRRG4
0.00384881	17.2671	up	SSMEM1
0.0189325	17.0373	up	ZFP91-CNTF
0.000915456	17.0143	up	STEAP4
0.000850508	16.9421	up	LARP1B
0.000166574	16.7671	up	KIF27
0.0306145	16.6427	up	CATG00000040684.1
0.00685626	16.6425	up	CATG00000115745.1
0.000476216	16.6214	up	FIS1
0.00200399	16.5846	up	KBTBD7
0.0102611	16.49	up	CATG00000087695.1
0.000401745	16.3507	up	UQCC3
0.000362631	16.2789	up	LIN7A
0.000414212	16.211	up	MYOD1
0.00261819	16.1064	up	SIGLEC14
0.0012201	16.1047	up	SPRN
0.00394353	16.0362	up	KCNJ10
0.000316163	16.0123	up	PLXNC1
0.00160842	16.0017	up	SHLD1
0.0404821	15.9849	up	KRTAP4-5
0.00120498	15.954	up	KRTAP10-10
0.00114579	15.8795	up	ASPRV1
0.0334446	15.8712	up	CATG00000083678.1
0.00128653	15.8507	up	BTBD9
0.000915456	15.7803	up	LELP1
0.00440705	15.7648	up	CD300LG
0.000410515	15.6852	up	RASAL2
0.00446088	15.6767	up	VOPP1
0.000360316	15.6577	up	KCNJ2
0.000538539	15.6374	up	CALCA
0.00067379	15.5588	up	ALOX5AP
0.000401745	15.5055	up	EDN1
0.0192824	15.457	up	CD164
0.00486986	15.291	up	RSPO4
0.00120687	15.2844	up	FPR2
0.0035701	15.2533	up	CATG00000032376.1
0.000575254	15.2532	up	OR1M1
0.00757969	15.1651	up	KRT38
0.00243942	15.1531	up	LKAAEAR1
0.000125854	14.9948	up	F10
0.0026731	14.9529	up	ORM1
0.000329919	14.9217	up	CLRN1
0.000193761	14.9065	up	DAPK2
0.000949082	14.8731	up	CATG00000098669.1
0.00386885	14.8221	up	CA12
0.00780254	14.7705	up	AC011448.1
0.000421578	14.5435	up	BIRC8
0.000597824	14.533	up	UBXN2B
0.00120898	14.5044	up	OR51I2
0.00539113	14.497	up	KRTAP4-11
0.00213061	14.143	up	CFAP54
0.00233746	14.1338	up	CATG00000087082.1
0.00257576	14.1077	up	CNTNAP3
0.000193761	13.9627	up	BEAN1
0.00638593	13.931	up	GCNT2
0.00612876	13.925	up	MTFP1
0.000166574	13.886	up	PRDX1
0.00737551	13.8487	up	SOX12
0.000515416	13.7866	up	TEX9
0.000193761	13.7849	up	CHST1
0.023966	13.7684	up	AC069368.1
0.00669301	13.7411	up	ELP6
0.000410515	13.6461	up	LTA4H
0.0011234	13.5617	up	FAM98B
0.0124405	13.5169	up	TBC1D7
0.000146537	13.4255	up	TPST1
0.000441179	13.3439	up	COMMD3
0.000601174	13.3207	up	CATG00000053260.1
0.00141275	13.2866	up	GNAI3
0.000515416	13.2395	up	FAM19A2
0.00480755	13.178	up	ADAMTS6
0.000584432	13.1528	up	CATG00000007650.1
0.00370064	13.1462	up	CNTNAP3
0.000329919	13.1246	up	ILDR1
0.00719884	13.0196	up	MOXD1
0.0136974	12.9562	up	DUSP14
0.000410515	12.9243	up	ELANE
0.0111543	12.8886	up	OR5H1
0.0105985	12.8743	up	TARS
0.000531515	12.7383	up	FXYD6
0.00029821	12.677	up	PPP1R3B
0.00160861	12.6754	up	DEFB119
0.000535847	12.6434	up	CDK14
0.00330173	12.6101	up	C6orf58
0.00191071	12.5832	up	RPL11
0.000151411	12.5716	up	SPINK8
0.0315774	12.5698	up	RPUSD4
0.00499357	12.4772	up	AC104452.1
0.0276042	12.4602	up	RPL10L
0.000803852	12.4512	up	AX748369
0.000807834	12.4329	up	ZDHHC9
0.00175702	12.3558	up	PPP1R7
0.000371626	12.2367	up	CATG00000034676.1
0.000790794	12.2224	up	BTBD19
0.00161252	12.2056	up	ACSBG1
0.000886319	12.1943	up	NSG2
0.0011819	12.1251	up	SLC26A4
0.000601174	12.0312	up	C2orf73
0.00677544	11.9678	up	APELA
0.000521586	11.9643	up	CEP19
0.000360316	11.9161	up	ZCWPW1
0.0328732	11.8726	up	FFAR2
0.001154	11.8	up	PCSK4
0.0011657	11.6592	up	AC091948.1
0.00160968	11.6572	up	GRAPL
0.0444823	11.5693	up	TMEM221
0.00519522	11.5533	up	NAT16
0.000630834	11.5276	up	TMEM236
0.0101581	11.5199	up	EXO5
0.0117021	11.5195	up	CDX2
0.000440046	11.5044	up	ROM1
0.000740494	11.4647	up	PXMP4
0.0017305	11.459	up	GALNT17
0.0018282	11.4194	up	CXCL6
0.0031653	11.4018	up	CATG00000038300.1
0.00790262	11.3437	up	CCT7
0.00672104	11.307	up	DEFA5
0.000222066	11.3058	up	LONRF1
0.000371506	11.2832	up	KIAA2012
0.000329919	11.2177	up	JADE1
0.0157208	11.1914	up	CXorf40B
0.000476216	11.1094	up	CPNE5
0.00145999	11.0529	up	KCNK5
0.00034692	11.0487	up	COA7
0.000151411	11.022	up	TLR6
0.0264689	11.0089	up	SERPINB10
0.0124405	10.99	up	KRT6B
0.000601174	10.9713	up	CDKN2B
0.00103711	10.9678	up	AC008397.1
0.0075459	10.9617	up	C1QTNF3
0.000538322	10.9466	up	THBD
0.00866958	10.9043	up	CATG00000023380.1
0.00161062	10.7558	up	NBPF6
0.00120687	10.7494	up	CATG00000107322.1
0.00316884	10.7474	up	SLC28A3
0.0135868	10.747	up	S100P
0.000391604	10.7384	up	HAL
0.00133996	10.7164	up	KBTBD6
0.00226786	10.7157	up	OOSP3
0.00640933	10.705	up	IQCE
0.0135868	10.6577	up	TAS2R41
0.0225286	10.6549	up	HTR7
0.000480489	10.6452	up	CATG00000015125.1
0.000480489	10.6223	up	FCGR3A
0.000531622	10.5987	up	SLC16A3
0.0334966	10.5743	up	TOMM40
0.00029821	10.5729	up	FBXO11
0.0450215	10.5367	up	REC8
0.00084935	10.4967	up	CHRNA6
0.000597824	10.4731	up	LCN9
0.00155151	10.4696	up	KMT5B
0.00359897	10.4624	up	GPR15
0.00152528	10.4564	up	MAU2
0.00116157	10.3953	up	ANKRD40CL
0.00317711	10.3411	up	ITGA9
0.00161239	10.3257	up	ALDH18A1
0.000401587	10.3	up	ACAP2
0.000562658	10.2498	up	VSIG8
0.0471626	10.2475	up	RSAD2
0.000464879	10.2075	up	TULP2
0.000615579	10.1931	up	KIF27
0.00787881	10.1732	up	GBGT1
0.0164454	10.1682	up	POFUT1
0.000316163	10.1537	up	KDM4A
0.00797152	10.0749	up	CCDC148
0.000820988	10.0619	up	CARD6
0.000151411	10.0573	up	RALGAPA2
0.000324714	10.0169	up	LIMK2
0.00251188	10.0051	up	CPZ
0.000671642	9.96208	up	TMEM169
0.00446764	9.92516	up	RAD1
0.00135917	9.91878	up	C17orf58
0.000575254	9.90161	up	CCKBR
0.000155215	9.90113	up	USH2A
0.0243461	9.88833	up	IQGAP3
0.00396149	9.8849	up	CATG00000038628.1
0.0019619	9.73706	up	AQP1
0.000414108	9.73245	up	IPMK
0.000509449	9.7319	up	RNF122
0.00271333	9.72445	up	ZBTB1
0.000662583	9.64425	up	CATG00000095962.1
0.0016999	9.54667	up	BCL6
0.000590184	9.53602	up	CATG00000113188.1
0.0128832	9.53313	up	ETV3L
0.00100825	9.52956	up	ODF2L
0.000391143	9.5266	up	GMEB2
0.00433372	9.52218	up	PLIN5
0.000193761	9.48786	up	FARSA
0.00429035	9.47966	up	CEP170
0.00204906	9.46364	up	COL4A5
0.00561748	9.38415	up	CSMD1
0.0134063	9.339	up	DHPS
0.00395842	9.33595	up	OR4D10
0.000775579	9.32773	up	TUBB3
0.000660575	9.3213	up	PPY
0.00621276	9.30548	up	CD7
0.000151411	9.30376	up	GPM6A
0.00215209	9.26789	up	GOLGA8N
0.0111362	9.26403	up	AC025283.3
0.00449429	9.22179	up	PRDM5
0.0159334	9.20731	up	JAM3
0.000433447	9.15609	up	ABCA1
0.0161462	9.14453	up	GIF
0.00230652	9.13404	up	TMEM140
0.000193761	9.10767	up	NDUFA4L2
0.000212511	9.10399	up	TLR10
0.00736743	9.09611	up	ABCB7
0.0209919	9.08434	up	RGSL1
0.000321574	8.9983	up	NAPEPLD
0.00126903	8.9969	up	CATG00000030178.1
0.000804583	8.97464	up	RRAGD
0.00492202	8.93405	up	VSIG4
0.000597824	8.93016	up	HORMAD1
0.00118046	8.90224	up	KLK6
0.0270455	8.85991	up	CRB3
0.0204097	8.84375	up	HYAL2
0.039602	8.80882	up	AC007919.2
0.00580277	8.7787	up	MMP25
0.000970177	8.74947	up	RIT2
0.00124805	8.7359	up	PPP4C
6.6077e-05	8.72964	up	SEPT12
0.0013163	8.72864	up	SYT17
0.00396965	8.70962	up	CXCR2
0.014679	8.67922	up	LCE5A
0.0279939	8.66809	up	PLA2G4D
0.0159645	8.64676	up	SATB2
0.000213788	8.64233	up	CATG00000038268.1
0.0089077	8.64212	up	TRPC3
0.00151256	8.63785	up	SLC8A1
0.000151411	8.5846	up	DLL4
0.00149543	8.56667	up	MBD3L1
0.0491456	8.56108	up	ASB11
0.000597546	8.55329	up	CATG00000024467.1
0.000819094	8.54217	up	B4GALNT3
0.00633096	8.54145	up	IFNB1
0.000990877	8.51636	up	IZUMO2
0.0142222	8.46083	up	CATG00000074072.1
0.0102296	8.45356	up	TROAP
0.000193761	8.44387	up	CR1
0.0472464	8.44229	up	CELF6
0.00866958	8.4167	up	TBC1D13
0.00309713	8.41287	up	HDAC4
0.00899866	8.3154	up	OLFM4
0.000193761	8.31058	up	KRTAP10-5
0.017627	8.30336	up	PLAU
0.000333835	8.30078	up	LRFN1
0.00242463	8.27085	up	ZSCAN12
0.00165736	8.25055	up	TNFRSF25
0.00110512	8.24816	up	HSD17B14
0.000147822	8.23188	up	FAM189B
0.00103711	8.2297	up	ISL2
0.00701189	8.21027	up	CPE
0.00362123	8.20421	up	MAOA
0.0060117	8.15006	up	ELK1
0.0090311	8.14803	up	BCL2A1
0.00258749	8.14726	up	DLL3
0.00221996	8.13045	up	CATG00000032673.1
0.00172687	8.12472	up	SPRR2E
0.000155215	8.12321	up	TECPR2
0.000124569	8.11054	up	CATG00000088201.1
0.00161252	8.09668	up	SOD2
0.00216121	8.09458	up	EXT1
0.0140482	8.05213	up	CCL22
0.0107151	8.04132	up	INO80D
0.000151411	8.03155	up	RASSF2
0.0256338	8.0153	up	RELL1
0.000590184	8.00347	up	CYP11B1
0.00121742	7.99013	up	CATG00000038258.1
0.0016683	7.98542	up	VEZF1
0.00480677	7.97845	up	FGF13
0.000371318	7.9737	up	ABHD5
0.00710808	7.97305	up	H2AFX
0.00102179	7.95319	up	ZNF268
0.000505998	7.93817	up	ENO3
0.0301332	7.93561	up	CAMTA2
6.0388e-05	7.90277	up	TMEM151A
0.00845966	7.83746	up	UGT1A9
0.00257612	7.82253	up	HNRNPU
0.001951	7.82241	up	STOX2
0.00408605	7.81432	up	VEGFC
0.0443427	7.80998	up	LMOD3
0.00999673	7.80574	up	ADRA1D
0.000480489	7.79508	up	FZR1
0.000364905	7.77317	up	KYAT1
0.00718041	7.75878	up	CATG00000079024.1
0.000598897	7.7571	up	S100A16
0.0111357	7.73045	up	PDE8B
0.00618491	7.72007	up	ERICH4
0.00207034	7.70035	up	CRYGA
0.00410103	7.67005	up	AX746903
0.00195847	7.66072	up	S100A13
0.00249842	7.62922	up	ADGRE2
0.00103528	7.62855	up	BHLHB9
0.000439205	7.61277	up	TIGD3
0.000512725	7.6107	up	VNN3
0.00440198	7.60553	up	MED29
0.000561845	7.6029	up	ATP2B2
0.0159079	7.55031	up	SHANK3
0.00160688	7.54807	up	KIAA0895L
0.00936609	7.5126	up	CATG00000070293.1
0.00138681	7.50249	up	PLK5
0.00802309	7.4921	up	FAR2
0.0043461	7.48823	up	EIF6
0.00309609	7.47953	up	CLEC4E
0.00157155	7.4788	up	TMUB1
0.00148924	7.46708	up	CATG00000031415.1
0.00156036	7.46332	up	PAPOLB
0.00318711	7.45584	up	RNF135
0.00102577	7.44361	up	FAM153C
0.000561989	7.4399	up	CYGB
0.00262672	7.43807	up	RXYLT1
0.000752045	7.42502	up	KCNJ11
0.00705777	7.4244	up	HELB
0.00641555	7.41006	up	PLXDC1
0.000590184	7.40093	up	MPDZ
0.00103711	7.3616	up	ARMH2
0.0115265	7.36156	up	FCGR1A
0.0048442	7.35401	up	ZFP69
0.00727326	7.31745	up	ARHGEF40
0.00209197	7.28196	up	SRPX2
0.00231405	7.22408	up	HBEGF
0.0123314	7.22085	up	PCARE
0.000780347	7.21771	up	RASSF3
0.00120687	7.2095	up	HELZ2
0.00422722	7.20938	up	SERP2
0.000850779	7.20887	up	SIGLEC5
0.0012401	7.18328	up	PCDHB2
0.000193761	7.14826	up	LEUTX
0.0153243	7.12829	up	NRP1
0.00111949	7.12815	up	CIC
0.000772546	7.11882	up	TRIM25
0.00856581	7.10722	up	MFSD2A
0.000561845	7.08202	up	ACTB
0.00118046	7.05933	up	NEK7
0.0195936	7.0401	up	ZNF251
0.0186796	7.00929	up	CATG00000011123.1
0.000276995	7.00781	up	SLCO4C1
0.000532961	7.00623	up	PACSIN2
0.000729355	6.99613	up	C19orf57
0.00884724	6.9715	up	CFAP97D2
0.0201903	6.95187	up	KBTBD4
0.00648796	6.94311	up	RAVER1
0.00500194	6.93373	up	GNGT2
0.00126222	6.93055	up	MKNK1
0.00042919	6.90984	up	SIRT4
0.0113695	6.90936	up	APOD
0.0023296	6.90778	up	MPO
0.00436104	6.883	up	PIGT
0.00219959	6.85617	up	GJE1
0.0202625	6.85466	up	POU3F4
0.000841293	6.84861	up	STIM1
0.00116964	6.83625	up	ITPRIP
0.00391071	6.82801	up	SLC6A2
0.00196035	6.8234	up	MC4R
0.000637787	6.80986	up	RAB7A
0.000826249	6.78287	up	CATG00000026215.1
0.000598897	6.77576	up	DOCK5
0.0016683	6.76137	up	ALDH1L1
0.00434158	6.7576	up	MCAM
0.00257677	6.73067	up	LITAF
0.000480489	6.71526	up	IRGQ
0.0073091	6.70589	up	MARCH2
0.00269484	6.67542	up	SEMA5A
0.0129622	6.67024	up	CATG00000063921.1
0.000657144	6.67001	up	GAS2L2
0.00575779	6.66798	up	CATG00000068982.1
0.00591681	6.66402	up	TEDDM1
0.00258041	6.66009	up	OR7G2
0.00983299	6.65418	up	OPN5
0.00732976	6.64494	up	HIST2H2AA3
0.00129954	6.64199	up	SOX17
0.00149543	6.64175	up	CCDC73
0.00794407	6.63517	up	CATG00000066043.1
0.00327154	6.60186	up	EGR1
0.000530216	6.59854	up	IFI6
0.00155151	6.59035	up	KRTAP10-2
0.023051	6.57614	up	HIBCH
0.00382483	6.56931	up	FCGR3B
0.000515416	6.55383	up	CIPC
0.000376823	6.53641	up	EXOSC3
0.00372069	6.53505	up	IL36A
0.00301419	6.52083	up	FZD10
0.0127113	6.51269	up	AP000781.2
0.00309609	6.50106	up	NEIL3
0.000480489	6.50036	up	OPN1LW
0.000701213	6.48388	up	KIAA2013
0.000283499	6.48315	up	IFNAR1
0.0117499	6.4786	up	ST6GALNAC1
0.00790262	6.45313	up	NAMPT
0.00164063	6.45063	up	IQCF3
0.00188951	6.4451	up	TMEM143
0.0026238	6.42209	up	SLC30A1
0.00852044	6.42063	up	PRR36
0.00411389	6.41833	up	PJA2
0.00162071	6.34929	up	PREX1
0.000356327	6.3478	up	KDM6B
0.00386885	6.33764	up	CD163
0.0210584	6.33491	up	TNFSF13
0.000316163	6.33261	up	SRPK1
0.0111343	6.32623	up	CAGE1
0.00100433	6.32332	up	TMEM183A
0.00386885	6.31621	up	TMEM25
0.000401745	6.3037	up	DVL3
0.00135705	6.29491	up	OR6T1
0.00310249	6.28918	up	CXCL1
0.0011929	6.27864	up	KCNG1
0.0275601	6.26515	up	ZMAT5
0.000276995	6.25261	up	SP140
0.000782503	6.24895	up	CCKAR
0.00144944	6.24666	up	FOSL1
0.000763655	6.23902	up	DNAJB4
0.014629	6.23021	up	PNLIPRP3
0.000558215	6.21422	up	GPR132
0.00416034	6.21019	up	BBS10
0.0225956	6.20023	up	PADI6
0.00770937	6.16541	up	GK
0.00076156	6.15841	up	TRDMT1
0.000993068	6.13752	up	FXYD1
0.000414108	6.13367	up	SBK2
0.000886319	6.12608	up	ZNF7
0.000235646	6.12505	up	BIN3
0.00312707	6.12498	up	SH2D4B
0.0015579	6.11733	up	EDN3
0.000804399	6.11444	up	USP49
0.000599728	6.10175	up	OR2A12
0.0171698	6.1014	up	CXCL8
0.037732	6.10034	up	FUT10
0.00393245	6.09138	up	CYSTM1
0.000333835	6.09016	up	HSDL2
0.000983517	6.0867	up	LMO3
0.00356131	6.08631	up	SCD
0.00400957	6.08178	up	PRRT4
0.00103711	6.07924	up	DENND2C
0.00116794	6.06423	up	DFFB
0.000333835	6.06309	up	ZSCAN18
0.00070526	6.04949	up	CATG00000057669.1
0.000598897	6.04786	up	ANKRD22
0.00704781	6.03089	up	BRD3OS
0.00175592	6.02955	up	ZSCAN22
0.00910023	6.02706	up	IFNA6
0.0021902	6.02205	up	RGS3
0.001601	6.01207	up	MSRB3
0.00135959	6.00243	up	HORMAD2
0.00667452	5.99851	up	FNIP1
0.00310215	5.99166	up	C3orf62
0.0222388	5.98746	up	COA1
0.000239059	5.96657	up	POMT1
0.000371506	5.96153	up	HIST2H2AB
0.00348909	5.96068	up	ZNF717
0.00585965	5.94757	up	AGPAT1
0.00228178	5.9442	up	ZNF572
0.00161252	5.93207	up	SLC25A40
0.000212511	5.9246	up	USP44
0.041999	5.90891	up	CMTR1
0.00373636	5.90457	up	DSC3
0.000740494	5.89704	up	ZNF662
0.000401745	5.89165	up	UBC
0.00213133	5.87273	up	TXLNB
0.00267947	5.872	up	C15orf48
0.0017417	5.86748	up	PCDHA10
0.00329407	5.86732	up	PXYLP1
0.00858967	5.86425	up	ANGPTL6
0.000998768	5.85455	up	KRT20
0.0104513	5.84963	up	SCARB1
0.00222131	5.82489	up	AQP7
0.003882	5.8245	up	WDFY3
0.00411389	5.81712	up	AMELY
0.000329919	5.81447	up	FSD1
0.00930333	5.81076	up	PCSK1
0.00356953	5.80366	up	KRTAP5-11
0.00708571	5.79499	up	AMELX
0.00145535	5.79426	up	GNAS
0.000598708	5.79314	up	SAMD12
0.00490147	5.79131	up	ADGRG1
0.00276109	5.79112	up	VCPIP1
0.0109185	5.78703	up	AC103809.2
0.000584441	5.77889	up	OTX1
0.00563132	5.75602	up	IDI2
0.00735748	5.74908	up	BRIP1
0.00416349	5.74305	up	PTGS2
0.000700345	5.73448	up	GSG1L
0.000804399	5.7298	up	OR4A16
0.00786415	5.72245	up	CATG00000108425.1
0.000329919	5.72133	up	GJD3
0.0031071	5.71109	up	SLC5A1
0.00120687	5.69676	up	ZNF641
0.00413716	5.68546	up	OGFOD2
0.0204521	5.68284	up	OSM
0.0202308	5.67992	up	GABRA3
0.000337973	5.6696	up	CSAD
0.000480489	5.66699	up	GALNT8
0.00381373	5.662	up	MTRNR2L5
0.000754365	5.65728	up	TET2
0.0123325	5.65045	up	ZNF277
0.00396149	5.63974	up	LY6G6C
0.00143567	5.63892	up	CHMP7
0.00154099	5.63454	up	EIF4E1B
0.00685626	5.63291	up	DEFB125
0.00226156	5.63267	up	GJB7
0.000990877	5.62447	up	SPAG6
0.00124475	5.6232	up	GLT1D1
0.00205887	5.61639	up	FAM71D
0.00136044	5.60281	up	GAP43
0.00133304	5.59718	up	ZNF695
0.00517779	5.59566	up	TOR1A
0.00666383	5.58943	up	SLC16A4
0.00291677	5.58847	up	OR6Y1
0.00638887	5.58784	up	CATG00000030276.1
0.00271336	5.57414	up	XRCC4
0.0155455	5.56971	up	SLC1A3
0.00212659	5.56533	up	CATG00000059258.1
0.0208526	5.56394	up	DIAPH3
0.00350732	5.5614	up	ARHGAP42
0.00899995	5.55949	up	ACOX1
0.00213394	5.55857	up	C8orf88
0.011001	5.55575	up	ACTG2
0.000189393	5.5395	up	HNRNPK
0.00379976	5.5272	up	CDKL5
0.00295217	5.52606	up	TMEM79
0.00545327	5.5107	up	FHOD3
0.0224528	5.50804	up	CLMP
0.0046509	5.50635	up	GTF2IRD1
0.00156036	5.50383	up	CATG00000009021.1
0.00810447	5.50286	up	SOHLH2
0.0100758	5.47525	up	NDUFA5
0.00119526	5.45633	up	OSBPL11
0.000575384	5.45283	up	CFLAR
0.0114433	5.44652	up	SLC19A2
0.000601174	5.44159	up	NLGN2
0.0392987	5.44145	up	SLC25A18
0.00269301	5.43226	up	GRM5
0.00103711	5.43034	up	KCNN3
0.00956801	5.42826	up	MS4A4E
0.019002	5.41838	up	CUX2
0.00133996	5.41786	up	FRY
0.000437969	5.41613	up	TRIB1
0.00937061	5.41436	up	ENPP5
0.000463591	5.41312	up	TNNC2
0.00317459	5.41211	up	WDR64
0.00165208	5.41197	up	JAKMIP3
0.0041916	5.40838	up	GOLGA6L7
0.0204138	5.40089	up	TMCC1
0.0015194	5.40044	up	FKBP5
0.00107186	5.39446	up	CR1L
0.000597824	5.37662	up	KLHL8
0.00588158	5.37078	up	PEX5L
0.000480489	5.37053	up	NOTCH1
0.0158003	5.36251	up	RNF103-CHMP3
0.0013912	5.3563	up	PPP1R2B
0.00324335	5.34991	up	PROK2
0.00355461	5.33923	up	FLOT1
0.000515416	5.33711	up	SLC5A2
0.00656933	5.33526	up	ATRIP
0.000777559	5.33335	up	GRIK3
0.00120687	5.32695	up	COL4A2
0.00183064	5.28921	up	MRAP
0.000543951	5.28919	up	CATG00000036982.1
0.00186768	5.2726	up	C2orf42
0.0210883	5.27186	up	CATG00000047605.1
0.00070526	5.25723	up	TAGAP
0.000804399	5.25084	up	TCAP
0.00108385	5.2486	up	VOPP1
0.00206469	5.2486	up	SPDYA
0.000506838	5.24356	up	SMIM8
0.0114221	5.23752	up	SH3RF3
0.00650481	5.23588	up	TK2
0.000601174	5.23405	up	CATG00000002739.1
0.00712442	5.23257	up	RTL1
0.00171353	5.2226	up	MBOAT2
0.0382303	5.21932	up	CRISP1
0.0116229	5.20802	up	ADAMTS16
0.0377423	5.20457	up	LARP1
0.00081082	5.20382	up	CYBB
0.0232001	5.19628	up	HIST1H4F
0.00555308	5.19429	up	ABHD3
0.00588225	5.19328	up	THG1L
0.0143791	5.19233	up	ANGPTL2
0.0209892	5.19101	up	POU5F1B
0.000276995	5.1897	up	CDC6
0.000819094	5.17183	up	TBC1D21
0.00903151	5.17008	up	DUXA
0.000619286	5.16408	up	CRH
0.00336296	5.15725	up	CATG00000040955.1
0.0199891	5.15327	up	CATG00000010971.1
0.02521	5.12658	up	DCT
0.00124663	5.1212	up	PLA2G4F
0.037935	5.1198	up	OR51D1
0.00149543	5.11777	up	CCT3
0.00407459	5.11257	up	PRCP
0.00704365	5.11113	up	KDELC2
0.00070691	5.1109	up	GRAMD4
0.00142767	5.10455	up	SHROOM2
0.00285294	5.1026	up	B3GNT8
0.0380201	5.09829	up	SIK2
0.00231768	5.0971	up	P2RY13
0.0327959	5.09533	up	CAMP
0.0143198	5.09489	up	OR13G1
2.9149e-05	5.08973	up	CATG00000039615.1
0.00202795	5.08731	up	TAB2
0.00191411	5.0814	up	PABPN1L
0.0111587	5.08018	up	FAM71F2
0.000855311	5.07639	up	HJURP
0.00630776	5.07244	up	OOSP4B
0.000660575	5.06794	up	OR1K1
0.0214412	5.05982	up	WDR31
0.0318929	5.05592	up	PLA2G2D
0.00236667	5.05519	up	TMEM185B
0.030938	5.05283	up	AIF1L
0.00882648	5.05156	up	VPS8
0.0298008	5.04716	up	DYDC2
0.00352388	5.04687	up	STK3
0.0118176	5.04646	up	PPIL6
0.00120687	5.04567	up	TRIM77
0.00034692	5.02695	up	TLR2
0.0257922	5.01993	up	FAM243B
0.000506838	5.01903	up	MAK
0.011797	5.00724	up	CPO
0.00455955	5.00518	up	TMEM52B
0.00553988	5.0001	up	FXYD5
0.00553988	4.99757	up	CACUL1
0.000906103	4.99514	up	OSBPL8
0.0011704	4.98401	up	KIAA0586
0.00163988	4.98341	up	PRG2
0.00346611	4.9789	up	ANPEP
0.00183064	4.97571	up	TRIM15
0.00368624	4.97072	up	CHAT
0.0172758	4.96533	up	KAAG1
0.00729361	4.96463	up	CEBPE
0.00145347	4.9638	up	PRMT8
0.00136331	4.96363	up	LGALS8
0.000699245	4.96207	up	CLDN6
0.00145225	4.96009	up	RBBP4
0.0221183	4.95964	up	WDR18
0.00264751	4.9596	up	TMPRSS2
0.0230404	4.95825	up	DOCK3
0.0276355	4.953	up	CATG00000038597.1
0.000691369	4.95289	up	KIAA1549
0.00441143	4.94212	up	HIST2H2BE
0.00825479	4.94106	up	TMOD2
0.00633677	4.93786	up	ZC2HC1B
0.00798246	4.93024	up	KRTAP19-5
0.00300014	4.92588	up	SDCBP
0.000677612	4.92098	up	PHF23
0.00316884	4.91832	up	CATG00000086826.1
0.000825535	4.91742	up	RTP2
0.0119401	4.91558	up	MMP14
0.00443132	4.9075	up	SFRP4
0.00541033	4.90477	up	VPREB1
0.00988466	4.90369	up	PLA1A
0.0232001	4.9028	up	ZNF710
0.0153135	4.89444	up	SLC14A2
0.00332052	4.88658	up	SSH2
0.00333128	4.87776	up	TMEM56
0.00391243	4.87454	up	KCNE2
0.01135	4.8631	up	RYBP
0.0238522	4.86307	up	CATG00000083857.1
0.000506838	4.86174	up	PKD2L2
0.00029308	4.86041	up	SPINK4
0.000401587	4.85505	up	TMOD3
0.00238491	4.8526	up	PTPRG
0.00474318	4.85149	up	DSC2
0.00272361	4.85074	up	CATG00000036987.1
0.00627888	4.83943	up	SLC7A14
0.0182882	4.82927	up	BHMT
0.0012355	4.82841	up	B3GNT9
0.00640517	4.81799	up	ELL
0.0287663	4.80899	up	CCDC63
0.00102577	4.80404	up	FCER2
0.00215092	4.80211	up	ERICH2
0.00748015	4.79853	up	OR2J3
0.00932287	4.79403	up	CBWD2
0.00690616	4.79325	up	SRSF12
0.0017741	4.78768	up	TRIM5
0.0362584	4.78483	up	HPR
0.00035108	4.78336	up	OSBPL2
0.00196294	4.77991	up	SNX12
0.0169812	4.77573	up	CATG00000038099.1
0.0213143	4.77505	up	PLEKHA6
0.0109857	4.77371	up	JRKL
0.00504047	4.76765	up	PYGO1
0.0074992	4.76403	up	CEACAM7
0.00854022	4.76187	up	MARCKS
0.0115328	4.76016	up	MTSS1L
0.00885949	4.7598	up	CATG00000035680.1
0.00410103	4.75954	up	TACSTD2
0.00337835	4.75701	up	OR7E47P
0.00508672	4.75701	up	C8A
0.0193259	4.75656	up	TRIM6
0.00881711	4.75556	up	ZBTB45
0.00128001	4.75177	up	CHAC2
0.0096718	4.7492	up	SLC6A2
0.00711124	4.74134	up	MAST4
0.00273569	4.74059	up	TEAD4
0.000561989	4.73944	up	TMEM53
0.00295217	4.72924	up	RAP1A
0.00137652	4.72822	up	ACER2
0.00454795	4.72093	up	MYO1B
0.0225543	4.71406	up	ZNF333
0.00454795	4.71292	up	CATG00000040068.1
0.0253889	4.70877	up	REG3A
0.00218097	4.70579	up	CAPN6
0.00920909	4.69282	up	BNIP3L
0.0107427	4.68886	up	LIPI
0.00349369	4.6856	up	PNPLA8
0.0029234	4.68316	up	CSNK1A1L
0.00466181	4.67681	up	GNG4
0.00975411	4.65561	up	SEC61A2
0.00129954	4.65185	up	LINC00672
0.000590184	4.65098	up	ZNF281
0.00911101	4.63867	up	MPZL1
0.00110056	4.63846	up	ADAD2
0.000325394	4.63722	up	TP53BP2
0.0197076	4.6339	up	MFSD6L
0.00108385	4.62882	up	TTC23L
0.000866164	4.62412	up	GJA1
0.00227444	4.62105	up	FAM126B
0.00130758	4.61846	up	SUV39H2
0.000433428	4.61799	up	CTBS
0.00136331	4.61778	up	ZFP37
0.0129622	4.617	up	ZNF429
0.00859748	4.6144	up	TYMS
0.000620504	4.60608	up	CDK19
0.014828	4.6015	up	IST1
0.000768405	4.60005	up	ADORA2A
0.012124	4.59237	up	MBD5
0.00725968	4.59201	up	LYZL4
0.00407305	4.58951	up	LMO2
0.00269858	4.58932	up	PGPEP1L
0.00290866	4.58835	up	SPRED1
0.00228178	4.58243	up	ZNF462
0.00269969	4.57538	up	LCMT1
0.00257576	4.57478	up	NRCAM
0.00620908	4.57252	up	IER5
0.0137036	4.57118	up	NCOA1
0.030938	4.56408	up	TIMP3
0.0138636	4.56128	up	SLC39A8
0.00171043	4.56064	up	TJP2
0.0109032	4.55615	up	PCDHA4
0.00565091	4.55457	up	CMTM5
0.0185491	4.55064	up	C10orf99
0.000825535	4.54937	up	HIPK3
0.00276109	4.54741	up	BRDT
0.0297521	4.54735	up	ARHGAP17
0.000356327	4.54732	up	CATG00000116287.1
0.00235328	4.54645	up	B4GALT5
0.00425425	4.54431	up	FAM228A
0.00691645	4.54177	up	SLC24A5
0.000561845	4.54027	up	TSC22D2
0.00295217	4.53515	up	MAOB
0.0152158	4.53505	up	CATG00000094958.1
0.00136331	4.53274	up	FLT3
0.00391243	4.53232	up	RUSC1
0.000333835	4.52668	up	B3GNT2
0.00681337	4.52435	up	PTPRD
0.00586451	4.52297	up	ARL14
0.00199785	4.5222	up	DMTF1
0.000614979	4.52201	up	SLC35F3
0.000340148	4.51835	up	AC025165.3
0.00252703	4.51686	up	OTP
0.00191071	4.51528	up	TAPBP
0.000276995	4.51065	up	CATG00000106214.1
0.00202262	4.50991	up	ACTL6A
0.00340005	4.50753	up	ATP6V1D
0.0394041	4.5025	up	DDAH2
0.00856541	4.49798	up	CATG00000040787.1
0.00570705	4.49537	up	CATG00000088124.1
0.0012027	4.49365	up	OR1L1
0.00488276	4.49308	up	KCND2
0.00417792	4.4917	up	BEST4
0.0367755	4.49124	up	PLA2G6
0.000599728	4.48617	up	C9orf72
0.0109664	4.48336	up	CELSR2
0.00111924	4.48276	up	NEUROD1
0.00806218	4.47891	up	KLHL2
0.00142939	4.47253	up	SYT5
0.0038788	4.47168	up	C12orf54
0.0117249	4.46429	up	CATG00000010962.1
0.00620286	4.45162	up	ZNF671
0.000599728	4.44992	up	IRF2BP1
0.00517348	4.44861	up	CATG00000096010.1
0.00956992	4.43748	up	BPIFA2
0.00158167	4.43717	up	CATG00000036588.1
0.0192981	4.43247	up	C1QTNF1
0.00833472	4.43131	up	SURF6
0.0162417	4.43087	up	TMEM106A
0.000821607	4.42939	up	ABAT
0.000812301	4.42252	up	RPL3L
0.000371506	4.42102	up	DEPDC5
0.00161038	4.41714	up	RBM23
0.0052953	4.41562	up	ITLN1
0.0011819	4.41298	up	PCDH19
0.0150505	4.41274	up	MYO6
0.00790262	4.40732	up	OR2V2
0.022769	4.40663	up	PAAF1
0.00042919	4.40625	up	CATG00000008307.1
0.00155403	4.40549	up	MPLKIP
0.00168761	4.39166	up	MCTS1
0.00392196	4.39092	up	CLEC3A
0.00321676	4.39001	up	SLC6A17
0.00201978	4.38779	up	GCSAML-AS1
0.0181483	4.38329	up	SMIM18
0.00173689	4.37937	up	MAGED2
0.0205477	4.37908	up	PIANP
0.0105506	4.37886	up	CCR8
0.00238493	4.377	up	OVGP1
0.00136943	4.37346	up	HES5
0.000908687	4.36721	up	KATNBL1
0.000391604	4.36525	up	DGKK
0.000746462	4.36056	up	ATP13A3
0.00707656	4.35794	up	TRIM43B
0.00414439	4.35623	up	DCAF4L1
0.000541915	4.35418	up	MUTYH
0.000309529	4.3496	up	ZNF728
0.00260042	4.34849	up	KIAA1671
0.00176461	4.34387	up	CATG00000002156.1
0.00337835	4.34332	up	ASPH
0.00739141	4.3393	up	RIPPLY1
0.00658415	4.33618	up	VCAN
0.00175114	4.33468	up	SMARCD3
0.00649842	4.33449	up	CATG00000071673.1
0.021169	4.32958	up	ZNF280A
0.0183597	4.32662	up	LTF
0.00373455	4.32603	up	SLITRK5
0.00479663	4.31951	up	DACH1
0.000406624	4.31838	up	CATG00000062846.1
0.0120584	4.31197	up	NECTIN4
0.000615579	4.30627	up	NPSR1
0.00383378	4.3055	up	CENPU
0.00623882	4.30471	up	PCDH11Y
0.0124349	4.30422	up	PDPN
0.0129514	4.29521	up	TUBB2B
0.0226894	4.29457	up	STX1A
0.0253558	4.29427	up	HIST1H4H
0.0473714	4.29384	up	INHBA
0.00260021	4.29264	up	FAM184B
0.00145236	4.29253	up	TNN
0.00494363	4.28926	up	SGK2
0.0218816	4.28644	up	TBL1XR1
0.00309609	4.28438	up	ST8SIA3
0.000319167	4.28357	up	POLH
0.00247199	4.28187	up	SERPINB13
0.00553988	4.2808	up	HBP1
0.00113322	4.27675	up	MEGF10
0.0158092	4.27588	up	BNIPL
0.00117402	4.27486	up	CFI
0.00506687	4.27424	up	CATG00000060074.1
0.00115433	4.27394	up	PPP1R3D
0.00465556	4.2739	up	MUT
0.0032122	4.27249	up	SULT1B1
0.00324563	4.26778	up	HARBI1
0.0104752	4.26694	up	AC117395.1
0.0138752	4.26544	up	SPACA5
0.0408941	4.26131	up	FZD5
0.00168215	4.26097	up	PAPLN
0.00732938	4.25595	up	ZNF384
0.0129683	4.25595	up	OR2J2
0.0397617	4.25441	up	CATG00000030411.1
0.000695195	4.24993	up	RPL17
0.0222841	4.23606	up	CPEB4
0.0016762	4.23258	up	CATG00000002519.1
0.00151256	4.22805	up	KCNIP3
0.00962598	4.22655	up	ELP3
0.000668616	4.22533	up	EMP3
0.00243418	4.22226	up	MME
0.0045377	4.22055	up	RSPO3
0.00370064	4.21897	up	CHD7
0.00227623	4.2174	up	PCYT1B
0.0103958	4.20785	up	DRAM2
0.00230652	4.20756	up	TRIM69
0.00660035	4.20693	up	LMOD2
0.0312976	4.2049	up	LRRC8D
0.00109849	4.20366	up	RBM15
0.00302108	4.20143	up	AC007773.3
0.0211847	4.20121	up	CATG00000009093.1
0.00366502	4.2003	up	SVIL
0.000981572	4.19833	up	SLC25A2
0.000740494	4.19801	up	CD36
0.00358152	4.19789	up	PRR12
0.0279939	4.19687	up	CSPG5
0.0116229	4.1963	up	SLC40A1
0.00365579	4.19509	up	CATG00000051919.1
0.00161452	4.19229	up	ZNF585A
0.00120687	4.1921	up	LRIF1
0.0264921	4.18957	up	LRRC63
0.0089021	4.18622	up	TBC1D22B
0.0312449	4.18367	up	CCNB1
0.000356327	4.18304	up	E2F3
0.0179657	4.17983	up	FZD9
0.000605593	4.17109	up	PSMF1
0.000506838	4.16693	up	CEP83
0.00272471	4.16619	up	TCN2
0.0109857	4.16489	up	HSD17B13
0.0013912	4.16475	up	SMCO4
0.0117021	4.16325	up	SESN2
0.00258749	4.14841	up	FBRS
0.000506838	4.14467	up	SLC22A17
0.0169787	4.14302	up	SIX1
0.00435474	4.14275	up	NRXN2
0.00781878	4.1422	up	CATG00000011082.1
0.00069637	4.141	up	HIST1H1B
0.000597546	4.1405	up	SPATA22
0.00517779	4.13863	up	TMEFF2
0.00029292	4.13652	up	KIF27
0.00641767	4.13582	up	CATG00000002734.1
0.000348364	4.13353	up	DNAJC17
0.0083262	4.13331	up	MARCH11
0.0141631	4.12993	up	MS4A15
0.00318968	4.12893	up	SPATA4
0.00516583	4.12532	up	THADA
0.0022991	4.1238	up	SPOPL
0.0480212	4.11844	up	TLE4
0.00230652	4.11797	up	FLOT2
0.00473615	4.11718	up	TBC1D1
0.00172049	4.11246	up	VIPR2
0.00454103	4.11107	up	PPP1R26
0.00678044	4.10997	up	SLC36A1
0.00197936	4.10969	up	GZF1
0.00242598	4.10855	up	PIP4P2
0.000293229	4.10463	up	HOOK2
0.000565001	4.10145	up	NDRG1
0.00557957	4.09194	up	F3
0.00680379	4.09059	up	CSN2
0.0011819	4.09022	up	TLR5
0.00182514	4.09011	up	FPR3
0.0131352	4.08948	up	COL25A1
0.000186095	4.08102	up	FAM98A
0.0118176	4.07895	up	TTC26
0.000598897	4.07859	up	IRAK3
0.0041501	4.07846	up	ZNF701
0.00485321	4.07633	up	C5orf58
0.00488456	4.07354	up	PPP2R5D
0.0114079	4.06718	up	NDP
0.030778	4.06547	up	PHOSPHO1
0.00786723	4.06437	up	CAPN13
0.0126907	4.06422	up	YIPF5
0.0404878	4.06404	up	GINS4
0.0034772	4.06086	up	CATG00000085493.1
0.000964541	4.06055	up	CLEC14A
0.031536	4.05343	up	CATG00000053942.1
0.00570705	4.05284	up	RBBP8NL
0.00497545	4.05224	up	PDE11A
0.00318225	4.04761	up	RFX1
0.00190805	4.04741	up	CCDC190
0.00776829	4.04322	up	TAS2R60
0.00107488	4.0416	up	HNRNPLL
0.00156797	4.03875	up	NEFM
0.00357687	4.03081	up	MKNK1
0.00824043	4.03039	up	NUP210L
0.00730354	4.02918	up	SELPLG
0.00234389	4.02592	up	CNEP1R1
0.0052155	4.0164	up	ELAVL2
0.000151411	4.01491	up	DYNC1LI1
0.00291203	4.00677	up	NF1
0.00329407	4.00377	up	PRDM1
0.00336046	4.00294	up	DISP2
0.00155962	4.00264	up	MAML3
0.00172687	4.00129	up	YIPF4
0.00838887	4.00024	up	PTPRJ
0.000410515	3.99924	up	ZFYVE16
0.0101581	3.99716	up	AK6
0.0122569	3.99298	up	PIAS1
0.0027066	3.98984	up	RGS14
0.0071399	3.98886	up	NTNG2
0.0210883	3.9873	up	KCNN1
0.000333835	3.98409	up	ZNF706
0.0275386	3.98352	up	RASAL1
0.0105516	3.98333	up	TFF3
0.00085421	3.97835	up	HOXD13
0.000793003	3.97813	up	AMN
0.00216736	3.97713	up	RNF41
0.000606256	3.97546	up	EIF4H
0.0118154	3.9713	up	OR6S1
0.00231538	3.96626	up	WWP2
0.000597824	3.96555	up	RPGR
0.0265934	3.96482	up	NECTIN2
0.00372069	3.96477	up	PNMA6E
0.0116372	3.96443	up	OSBPL9
0.00203482	3.96031	up	CATG00000008930.1
0.00135705	3.958	up	SHOC2
0.00981633	3.95795	up	TRIM39
0.000782356	3.95555	up	LOX
0.0190061	3.95351	up	PMF1-BGLAP
0.00689099	3.95263	up	IL13RA2
0.0017762	3.95217	up	CCL14
0.00266073	3.94701	up	ARHGAP32
0.00231556	3.94613	up	GLB1L2
0.00107186	3.94529	up	ANO1
0.047076	3.94497	up	HRASLS2
0.00382483	3.94465	up	KIF27
0.00481772	3.94421	up	GPR27
0.00383892	3.94402	up	NR3C1
0.0051256	3.94396	up	RABGEF1
0.00369864	3.94008	up	HMGB2
0.00416804	3.93867	up	RORB
0.00570705	3.93324	up	CMTM1
0.00433014	3.9331	up	SPATA25
0.00383176	3.93082	up	TMEM60
0.00137962	3.93011	up	ZNF100
0.00607817	3.92937	up	CCDC85C
0.00843857	3.92441	up	TACC1
0.000824039	3.92267	up	TNF
0.0273932	3.91871	up	RALB
0.00356592	3.91816	up	KNTC1
0.000430396	3.91515	up	CRIPT
0.010494	3.91107	up	ASPM
0.0116213	3.91045	up	CATG00000053962.1
0.0132683	3.90853	up	OR5B12
0.014379	3.90799	up	MSS51
0.00257263	3.90701	up	CCT5
0.0108529	3.9007	up	FBXL20
0.00344695	3.90007	up	ITPK1
0.00696253	3.89943	up	KRTAP5-4
0.00202344	3.89923	up	MGRN1
0.00376214	3.897	up	OR1N2
0.0247197	3.89624	up	NLRP3
0.00490322	3.8949	up	LEFTY2
0.000212511	3.89347	up	RBM47
0.0118133	3.88836	up	L3MBTL4
0.00215209	3.88822	up	OR52K2
0.000424475	3.88626	up	IL18RAP
0.00306493	3.8847	up	TBCEL
0.0390482	3.88039	up	C14orf177
0.0460734	3.87812	up	SDHB
0.0246101	3.87758	up	RFX2
0.00305752	3.86751	up	BEST2
0.0293514	3.86637	up	APLP2
0.000575254	3.86483	up	RMI2
0.0153066	3.86285	up	PHKG2
0.0050055	3.85763	up	IL20RA
0.025127	3.8567	up	PRR23C
0.0059134	3.85573	up	GOLGA6L6
0.00764734	3.85414	up	TIMM10B
0.00353305	3.85165	up	C2orf74
0.00387984	3.84766	up	SSH3
0.00206797	3.84757	up	CCDC71L
0.00232865	3.84675	up	CATG00000096624.1
0.015976	3.84554	up	CCDC38
0.000561845	3.8437	up	GXYLT1
0.00113912	3.84336	up	RPS6KA6
0.00787993	3.83878	up	RPA4
0.0181849	3.83379	up	MAJIN
0.000728287	3.8328	up	MS4A3
0.0187481	3.83069	up	PTGIR
0.0130069	3.83044	up	RPS6KA3
0.0060117	3.82971	up	ANKRD33B
0.00468636	3.82966	up	EPPIN-WFDC6
0.0151272	3.82942	up	MAP2K4
0.00586633	3.82899	up	TLN1
0.000697638	3.82897	up	PALM3
0.00118853	3.82634	up	TMEM232
0.00960079	3.82608	up	KIAA1658
0.0260554	3.82405	up	PPP1R1A
0.0171575	3.82103	up	SGMS2
0.00107186	3.81798	up	UBE2W
0.0180349	3.81779	up	PGAP1
0.00319666	3.81321	up	SMARCA1
0.00786415	3.81192	up	ZNF595
0.0211453	3.81137	up	PLPPR2
0.000374046	3.80816	up	RAB5B
0.0218617	3.80533	up	SMU1
0.000746462	3.80277	up	C2
0.00497662	3.80092	up	MMP7
0.00182919	3.79812	up	GPR157
0.00199978	3.79745	up	ATG4C
0.0130901	3.7967	up	QPCT
0.000598897	3.79585	up	LY6K
0.0444138	3.79426	up	CATG00000106179.1
0.00215578	3.78688	up	SUPT5H
0.00545703	3.78516	up	UBE2G2
0.00777209	3.78198	up	OR52E6
0.000480489	3.77889	up	HTN1
0.00877122	3.77839	up	HMGN1
0.00127875	3.7769	up	TSHZ3
0.00364167	3.77601	up	LYZL6
0.0142702	3.7732	up	OR1L8
0.00272471	3.76802	up	CES3
0.00211698	3.76729	up	CATG00000083638.1
0.0120383	3.76352	up	SP4
0.00394698	3.76344	up	CATG00000035955.1
0.0107626	3.76083	up	CLLU1OS
0.00809853	3.76081	up	AIDA
0.000699245	3.7606	up	TMC6
0.00372217	3.75554	up	RBBP8
0.000195929	3.7552	up	INTS3
0.0175916	3.75354	up	MMACHC
0.00604938	3.75275	up	NFKBIL1
0.0237237	3.75259	up	CHSY3
0.0141631	3.7525	up	PLCH1
0.000668616	3.75025	up	HAUS3
0.0432506	3.74787	up	RGS17
0.010876	3.74707	up	ERH
0.00085421	3.74633	up	TBCD
0.0179764	3.74555	up	NT5DC3
0.00208774	3.74317	up	S100A11
0.00274457	3.7419	up	RGPD4
0.00903151	3.7375	up	ITM2C
0.00708135	3.73679	up	NUP62CL
0.0330653	3.73619	up	MNDA
0.00196294	3.73591	up	MAP2K1
0.00231768	3.73333	up	WWC3
0.0285949	3.73092	up	C2CD4B
0.000317277	3.72844	up	NT5C2
0.00130478	3.72744	up	AP3B2
0.00298428	3.72734	up	CYP27B1
0.0297631	3.72718	up	TMEM45B
0.0103255	3.72676	up	FRAT2
0.0384944	3.72409	up	EVA1A
0.00069637	3.7239	up	CATG00000080524.1
0.00560452	3.72222	up	TOB1
0.0133071	3.72175	up	ALX3
0.0357255	3.71941	up	PLA2G2C
0.00138852	3.71854	up	WDR90
0.00849135	3.71846	up	ATP6V1C1
0.0199123	3.718	up	OR2M7
0.00130758	3.71476	up	CMTM7
0.00359039	3.71096	up	TP53TG5
0.0018282	3.70992	up	NTPCR
0.00530998	3.70792	up	ECT2
0.00274814	3.70661	up	PON2
0.0108489	3.70549	up	RDH11
0.00585268	3.70161	up	SLC25A31
0.00344397	3.69862	up	NOTCH2
0.0186173	3.69791	up	AXDND1
0.00391689	3.69595	up	LMOD1
0.00165648	3.69589	up	ELL2
0.00444733	3.69555	up	CARNS1
0.0121719	3.69487	up	SPAM1
0.00376395	3.69474	up	CATG00000039813.1
0.00163831	3.69465	up	ZNF619
0.00650578	3.69351	up	DBX1
0.00188447	3.69053	up	CSGALNACT1
0.00261244	3.68948	up	SMOC1
0.0095633	3.68831	up	CA10
0.0071399	3.68766	up	CTCFL
0.047705	3.68429	up	RPL17
0.00113847	3.68131	up	SYNGR3
0.00925792	3.68078	up	MAGEA12
0.00332543	3.67884	up	HSD3B2
0.0029234	3.67718	up	AADACL3
0.0129683	3.67531	up	C1QTNF6
0.0276566	3.6731	up	OR5C1
0.00941754	3.67096	up	CDIP1
0.00549574	3.66719	up	NQO2
0.0428434	3.66452	up	ZSWIM4
0.00531712	3.66327	up	ZC3H11A
0.00353064	3.66313	up	HAUS6
0.00142767	3.66229	up	SFN
0.00182203	3.66214	up	KIAA1109
0.000687336	3.66112	up	MAST3
0.0277531	3.66026	up	REELD1
0.0020975	3.65908	up	TRPV6
0.0243826	3.65837	up	FBXW10
0.00722363	3.65554	up	UTY
0.00869937	3.65048	up	CATG00000074974.1
0.00922477	3.64953	up	CWC22
0.0105819	3.64934	up	TCN1
0.0315774	3.64885	up	NUP54
0.00523338	3.64775	up	LRRC73
0.0181754	3.64762	up	BMP15
0.0116489	3.64578	up	CELA2A
0.00587203	3.64455	up	IGSF6
0.000533621	3.64256	up	CRISPLD2
0.000480489	3.64255	up	SPRED2
0.000642294	3.64243	up	YTHDF3
0.00450624	3.64165	up	APOBR
0.0109857	3.64126	up	ZBBX
0.00745579	3.63871	up	HOMER3
0.0047502	3.63647	up	CATG00000088377.1
0.00432819	3.63234	up	HOXB6
0.00383176	3.63076	up	PTPRH
0.000430833	3.62991	up	DPY19L3
0.00113912	3.62384	up	ASTN1
0.00181727	3.61831	up	TSPAN15
0.00081082	3.61532	up	TMEM154
0.00845966	3.61522	up	DYNC1LI2
0.00161062	3.61378	up	NABP2
0.00368722	3.61345	up	BOLA1
0.026451	3.61044	up	PREX2
0.0109588	3.60937	up	SCN3A
0.00613808	3.60815	up	SCAP
0.0370348	3.60807	up	HHIPL1
0.00239998	3.60771	up	PLEKHD1
0.0200299	3.60719	up	RGR
0.000356327	3.60694	up	CATG00000079740.1
0.0165638	3.60648	up	ARHGAP29
0.00486986	3.60513	up	STIL
0.000480489	3.60367	up	FAM160B1
0.00382685	3.60267	up	CCDC155
0.0483586	3.60222	up	PYGL
0.00198963	3.60198	up	PTGER1
0.0136933	3.60049	up	ACACB
0.00316884	3.59982	up	LPCAT1
0.00627747	3.59866	up	LRRC32
0.00435474	3.59622	up	CLASP1
0.00159788	3.59388	up	ZBTB16
0.0239223	3.58993	up	ST6GALNAC2
0.00360697	3.58843	up	SEC13
0.0115329	3.5879	up	TRIM63
0.00720692	3.58309	up	CAB39L
0.00076952	3.58106	up	SLC27A5
0.0149011	3.58064	up	INSM2
0.00413388	3.57989	up	STX5
0.00162405	3.57656	up	ELF2
0.00965116	3.57323	up	ZNF266
0.0068745	3.57318	up	ARHGEF3
0.00930936	3.57279	up	QRFPR
0.0147739	3.57055	up	OCLN
0.0199674	3.56811	up	FAM71F1
0.0117021	3.56711	up	KCNQ4
0.025127	3.56613	up	ANKRD30BL
0.00678044	3.5661	up	ITGB4
0.032433	3.56575	up	SLC35E3
0.00081082	3.56448	up	TAB3
0.00685399	3.56094	up	GSR
0.00258455	3.56004	up	MAP3K8
0.00182203	3.5587	up	APBB2
0.00502421	3.55573	up	HTR6
0.00608946	3.5546	up	C3orf58
0.00712359	3.55019	up	CATG00000057419.1
0.000480489	3.54965	up	C3orf80
0.00516708	3.54454	up	SPEN
0.00626368	3.54415	up	CATG00000039956.1
0.0131571	3.5441	up	ALG8
0.0136776	3.5432	up	EPHB1
0.0156101	3.5428	up	FAM122A
0.0325105	3.53819	up	TMEM246
0.000620049	3.53683	up	HIST1H3E
0.0199505	3.53579	up	SSBP4
0.00114513	3.53269	up	ZNF493
0.0118684	3.53226	up	FGF10
0.00131343	3.53226	up	RIPOR3
0.00600387	3.52835	up	CNPY1
0.00118731	3.5277	up	EIF4E1B
0.00225367	3.52689	up	UHRF1BP1L
0.00237503	3.52535	up	CATG00000023963.1
0.00715298	3.52524	up	PAIP2
0.000541915	3.52389	up	CATG00000114024.1
0.00135705	3.5215	up	CATG00000038606.1
0.00349369	3.52078	up	RBFOX2
0.00728693	3.52046	up	SUDS3
0.00220282	3.51888	up	RAB33A
0.00364167	3.51652	up	ING1
0.0024463	3.51624	up	KCNK10
0.00177148	3.51451	up	RCN3
0.0116567	3.51228	up	GPR55
0.00847893	3.51027	up	PLS3
0.00516381	3.50728	up	SESN1
0.00145225	3.50721	up	TUT7
0.0280051	3.50562	up	NCBP3
0.00224326	3.50556	up	PSMC3IP
0.0369371	3.50533	up	AC136297.1
0.00843857	3.50456	up	PIAS2
0.00427351	3.49944	up	CCL17
0.00646268	3.49658	up	CCDC125
0.00116395	3.4965	up	OR2T4
0.00204906	3.49495	up	RNF141
0.0011819	3.49466	up	BCORL1
0.0359722	3.49411	up	LMF1
0.000917635	3.48964	up	TIMP2
0.000917635	3.48856	up	DHX34
0.00486548	3.48771	up	PGM1
0.00519819	3.48634	up	ATG2A
0.00234444	3.48561	up	LCN2
0.0054199	3.48545	up	STEAP2
0.0140237	3.48521	up	ZNF804A
0.0084042	3.48519	up	NCF4
0.000235646	3.48424	up	WFDC11
0.00235491	3.48232	up	CFL1
0.0179876	3.48112	up	SAP30
0.0200024	3.48022	up	HS3ST6
0.00168502	3.47692	up	HEXIM1
0.00309609	3.47575	up	PADI4
0.0384566	3.47404	up	VAPB
0.00188403	3.47231	up	PHACTR1
0.0252022	3.47015	up	PTTG1
0.0018609	3.46843	up	APC2
0.0149011	3.46761	up	HOXC4
0.00528364	3.46637	up	BBS12
0.0227075	3.46523	up	GPR52
0.0132006	3.463	up	CATG00000039517.1
0.0232278	3.4611	up	SLC25A48
0.00545327	3.46082	up	DNAJC13
0.00100098	3.45935	up	CCNL1
0.00638794	3.45786	up	COL19A1
0.0322195	3.45774	up	FAM43A
0.00586929	3.45747	up	VSTM2L
0.0135282	3.45722	up	AP000688.1
0.00256227	3.4563	up	SERPINB2
0.00262672	3.4553	up	SYTL1
0.00396965	3.45238	up	IMMP2L
0.000155215	3.45166	up	FMO1
0.0111357	3.45122	up	IAPP
0.0262479	3.4507	up	CPHXL
0.00297582	3.44872	up	CATG00000101346.1
0.000990877	3.44774	up	NRDC
0.00790262	3.44402	up	HS3ST3B1
0.0482845	3.4415	up	GPM6B
0.00629862	3.44028	up	CTXND2
0.00255307	3.43561	up	CATG00000055773.1
0.00144111	3.43522	up	QPRT
0.00403098	3.43293	up	WDR91
0.00460533	3.43103	up	CDK5R2
0.0163299	3.42956	up	UTS2B
0.000340148	3.42921	up	RABL2B
0.0182145	3.42908	up	C5AR1
0.00042008	3.42907	up	BTG3
0.0129502	3.42443	up	SEC16B
0.0019272	3.42395	up	CATG00000116981.1
0.00864454	3.4237	up	COCH
0.00537576	3.42237	up	SCUBE3
0.00790535	3.42164	up	XRN1
0.00191462	3.42133	up	SAMD4B
0.00216646	3.4188	up	THEMIS
0.0448779	3.41796	up	ATP5F1D
0.00764402	3.4169	up	NMUR2
0.019002	3.41436	up	CATG00000043861.1
0.0225143	3.41268	up	CDC25A
0.0235212	3.41187	up	COA4
0.00272117	3.41017	up	MRGPRX2
0.00545327	3.40941	up	CD80
0.00889488	3.40465	up	GHRL
0.00118046	3.39611	up	HOXD8
0.0109468	3.39312	up	IL1RL2
0.00144111	3.39107	up	PWWP2B
0.0409172	3.39092	up	TRIM40
0.0151735	3.38809	up	SMO
0.0105985	3.38494	up	RNASE1
0.00129055	3.38489	up	AGGF1
0.00189558	3.38323	up	FAM214B
0.0138755	3.38081	up	PLK1
0.000746462	3.38058	up	ATAT1
0.00546821	3.3804	up	SLC45A4
0.0259647	3.37985	up	INS-IGF2
0.00830699	3.37883	up	MLH1
0.0383182	3.37823	up	MSRB1
0.00137652	3.37533	up	GABRA2
0.000449955	3.37447	up	CHN2
0.00318285	3.37187	up	TMEM127
0.0041501	3.37096	up	SFR1
0.00356561	3.37071	up	TOLLIP
0.000587248	3.36993	up	AQP3
0.000668616	3.36843	up	B2M
0.0138412	3.36689	up	GRIN2D
0.0042761	3.36271	up	ETS2
0.00557518	3.36147	up	ABL2
0.000495075	3.35973	up	SAA2
0.0165795	3.35969	up	GPS1
0.00493927	3.35775	up	SMCHD1
0.00602665	3.35525	up	EPOP
0.00268245	3.35442	up	CATG00000101330.1
0.00678044	3.35167	up	ZNF285
0.00398223	3.35088	up	PPP2R3B
0.000598897	3.35046	up	MRPL46
0.00237503	3.35031	up	SPAG5
0.0222421	3.3494	up	NPY
0.00431596	3.34726	up	PTPRN2
0.0240688	3.34592	up	SHH
0.000806684	3.34468	up	BPIFA1
0.00620024	3.34295	up	AATK
0.000193761	3.34279	up	NBN
0.00130758	3.3426	up	NOL4
0.000927269	3.34081	up	SLC25A14
0.0102553	3.33879	up	AQP7
0.034283	3.33793	up	URAD
0.00242463	3.33702	up	CATG00000040120.1
0.0095633	3.33639	up	AC024257.1
0.00704559	3.3336	up	MGAT3
0.00824043	3.33254	up	SERPINA9
0.019118	3.33179	up	CATG00000010947.1
0.00959468	3.33044	up	ZBTB20
0.00836121	3.33016	up	VMP1
0.033764	3.32936	up	CNTN1
0.0360093	3.32853	up	TFEB
0.0258625	3.32756	up	RHOBTB2
0.000668616	3.32596	up	AL049629.2
0.0189838	3.32593	up	DNAI1
0.00620286	3.32554	up	ARFIP1
0.00161145	3.32542	up	MEPCE
0.0334966	3.32506	up	CATG00000049937.1
0.0206494	3.32412	up	G2E3
0.0258634	3.32206	up	ZNF584
0.0372851	3.3199	up	ADCY6
0.0433254	3.31848	up	SELENOP
0.00335405	3.31594	up	ZNF28
0.00728693	3.31546	up	OR13D1
0.00141685	3.3146	up	IMPG2
0.000990877	3.31368	up	WDR45
0.00403152	3.31315	up	AC008687.4
0.0106772	3.31276	up	TRPM7
0.000812301	3.30756	up	DNMT3B
0.0106687	3.30545	up	CATG00000086904.1
0.00197373	3.30503	up	NLRP2
0.00439104	3.30491	up	CATG00000058206.1
0.0040524	3.30427	up	HIST1H1A
0.00257677	3.30392	up	MTHFS
0.0274244	3.30302	up	SHANK1
0.00416034	3.30281	up	CATG00000011689.1
0.0038941	3.30281	up	EFCAB2
0.00739634	3.30039	up	CATG00000048956.1
0.0259647	3.29992	up	NCLN
0.0172829	3.29921	up	WDR88
0.00176757	3.29814	up	RNF130
0.00473419	3.29491	up	IRX3
0.00416034	3.29465	up	AQP1
0.0101494	3.29434	up	CAPN9
0.000599728	3.29425	up	MSLNL
0.00988086	3.29288	up	CATG00000090991.1
0.00899995	3.29029	up	PANK1
0.00270638	3.28826	up	MSH5-SAPCD1
0.000642294	3.28778	up	CLEC1B
0.00395842	3.28558	up	KIAA0753
0.0215026	3.28424	up	IGDCC3
0.0222625	3.28373	up	PITPNB
0.0215567	3.28311	up	CATG00000114724.1
0.00243942	3.27925	up	CCPG1
0.00440198	3.27831	up	HGS
0.00114247	3.27535	up	ERICH6
0.00407305	3.27096	up	CAPNS2
0.00960079	3.26826	up	RGL1
0.0472846	3.26664	up	PRSS21
0.000650865	3.26598	up	KLK15
0.00513209	3.26507	up	PURG
0.0292261	3.25845	up	LPL
0.00949737	3.25756	up	CATG00000005766.1
0.0234988	3.25737	up	FBXL7
0.0480051	3.25688	up	CYP2A13
0.00759069	3.25679	up	CATG00000019122.1
0.00866958	3.25662	up	TRAPPC4
0.00578503	3.25511	up	NLE1
0.000915456	3.25158	up	LMTK2
0.00310215	3.2502	up	VRK3
0.00836061	3.24899	up	APLF
0.00448881	3.24833	up	FCHSD2
0.00172501	3.24673	up	PPARD
0.00238312	3.24665	up	NXPH3
0.000683187	3.24563	up	AL136531.2
0.0156162	3.24348	up	PCDH11X
0.00146238	3.24286	up	SKIL
0.0064521	3.24134	up	ZNF230
0.00319017	3.23979	up	OSTF1
0.000337973	3.23875	up	ATP5MC1
0.00434715	3.23852	up	EAF2
0.0136321	3.23773	up	IRX2
0.0106656	3.23766	up	TACR3
0.0092608	3.23759	up	ARMCX1
0.00166484	3.23606	up	EXOC3L4
0.00655845	3.23538	up	GPR84
0.0312284	3.23474	up	MYO1A
0.0298562	3.23406	up	FCGR2A
0.00194459	3.23264	up	CCDC39
0.000699245	3.23216	up	WSB1
0.0124596	3.23079	up	COQ9
0.0187438	3.23034	up	KAZALD1
0.00629177	3.22897	up	RBPMS
0.00469417	3.22721	up	IQCF1
0.0237605	3.22694	up	AC005726.1
0.00497662	3.22519	up	AGXT2
0.00247624	3.22222	up	GBA
0.00668088	3.22097	up	CATG00000083829.1
0.000907387	3.21978	up	TSHZ1
0.00100825	3.21873	up	PNMT
0.00708571	3.21809	up	TPTE
0.000561675	3.21748	up	LATS2
0.0066522	3.21557	up	CNGB3
0.00432819	3.21338	up	PYROXD2
0.00753467	3.20796	up	HSPA1L
0.00269515	3.20542	up	LRRN3
0.000359811	3.20538	up	NPHS1
0.0161393	3.20462	up	CATG00000080699.1
0.00477014	3.20289	up	LGALSL
0.00476163	3.20188	up	CCDC113
0.0136145	3.20006	up	CATG00000002970.1
0.00520185	3.19861	up	TRAPPC1
0.000990877	3.19809	up	ASS1
0.00161252	3.19736	up	ZNF426
0.0071399	3.19523	up	OR8D2
0.0359591	3.19496	up	TSPAN2
0.00445463	3.19384	up	CATG00000086695.1
0.00257263	3.19374	up	DICER1
0.0120285	3.19297	up	HIP1
0.0290766	3.19295	up	OR8B12
0.0140522	3.19068	up	CCDC17
0.0304638	3.19056	up	NLGN3
0.00499442	3.19038	up	GSC2
0.0279065	3.18988	up	CATG00000056264.1
0.0466736	3.18906	up	SLC38A6
0.0113785	3.18701	up	IFT140
0.0071607	3.18478	up	CADPS
0.0237367	3.18448	up	CATG00000029933.1
0.000797752	3.18404	up	CATG00000038184.1
0.00924376	3.1838	up	RNF13
0.0212407	3.18118	up	ANAPC10
0.0431633	3.18087	up	NUP107
0.00460533	3.18039	up	WNT16
0.011901	3.18019	up	PHACTR2
0.00100569	3.17947	up	CATG00000090465.1
0.00299656	3.17944	up	MIA2
0.0135186	3.17858	up	CLEC3B
0.00256786	3.17749	up	CATG00000043259.1
0.0074577	3.17732	up	CATG00000004565.1
0.00584936	3.1767	up	CATG00000083777.1
0.000596336	3.17613	up	ANKHD1
0.0362626	3.17575	up	TST
0.00684845	3.17414	up	PFKFB4
0.0171382	3.17079	up	TOP2A
0.0103222	3.17024	up	AHNAK2
0.00469417	3.16739	up	FAM216A
0.01496	3.16731	up	LHFPL5
0.00545928	3.16725	up	GPR87
0.00137459	3.16596	up	MSL2
0.00211547	3.16496	up	WASHC4
0.00368722	3.16447	up	ACTN1
0.00081082	3.16231	up	GTPBP1
0.0382411	3.1609	up	MUC1
0.00764402	3.15568	up	CALHM3
0.00896566	3.15507	up	MARCH6
0.000619286	3.15199	up	MDK
0.0323964	3.1514	up	FAM57B
0.0194724	3.14909	up	CD274
0.00188628	3.14566	up	RIT1
0.0369371	3.14556	up	DEFB115
0.00573325	3.14544	up	CATG00000025590.1
0.00136331	3.14515	up	NUGGC
0.0426391	3.14427	up	AGFG2
0.00113912	3.14027	up	EXOC8
0.0255156	3.13916	up	LRRC66
0.00340275	3.13838	up	C1GALT1C1
0.0222443	3.13808	up	C4orf19
0.00175119	3.13388	up	CLEC11A
0.00379085	3.13381	up	WAS
0.00205616	3.13349	up	MED20
0.00233746	3.13078	up	CLDN4
0.000559202	3.13065	up	SNX11
0.0261098	3.13016	up	GLOD5
0.0054726	3.13002	up	CATG00000110104.1
0.018009	3.12981	up	ZNF397
0.0110184	3.1292	up	TRMT10A
0.00343667	3.12473	up	NFKB2
0.00140396	3.12429	up	ZNF143
0.00390059	3.12375	up	TRIM28
0.00294539	3.12281	up	APH1B
0.00195948	3.12207	up	TAF11
0.00579579	3.12087	up	TBKBP1
0.010613	3.11935	up	FAM53C
0.00132094	3.11792	up	CNTROB
0.0054958	3.11761	up	PIP5KL1
0.0029091	3.11726	up	ZNF785
0.00728536	3.11711	up	CDK7
0.000797752	3.11683	up	TRIM50
0.00422161	3.11588	up	ARL4A
0.0274073	3.11506	up	PRSS51
0.00183087	3.11488	up	POC5
0.0108434	3.11249	up	GSS
0.00293329	3.11194	up	SEMG1
0.00344398	3.11153	up	NAPA
0.0160489	3.10553	up	CCDC186
0.00719645	3.1055	up	LCA5
0.0382042	3.10404	up	SAMD9
0.00516739	3.10389	up	SYCE1L
0.0101581	3.10269	up	PPP3R1
0.00718041	3.1025	up	OR5AS1
0.0251946	3.09997	up	EIF3K
0.0280557	3.09945	up	RNF103
0.000596336	3.09904	up	SRP19
0.00218326	3.09868	up	ZBTB34
0.00144296	3.09855	up	PATE2
0.00149814	3.09827	up	FLCN
0.0107327	3.09695	up	CATG00000086946.1
0.0126433	3.09688	up	LIN9
0.00833527	3.09641	up	TMEM219
0.00270638	3.0963	up	SORL1
0.0294644	3.09346	up	EBNA1BP2
0.00462762	3.09169	up	KCNK9
0.0130379	3.08788	up	MRPS21
0.00070526	3.08531	up	CFAP20
0.00257576	3.08421	up	ZNF772
0.020456	3.08271	up	PLCD3
0.00718041	3.08256	up	CATG00000003943.1
0.0179389	3.08235	up	APOBEC3A
0.001436	3.08195	up	SMTN
0.01689	3.07978	up	RAB39B
0.00114579	3.07962	up	PIGG
0.019353	3.07945	up	CSF3
0.00407179	3.0794	up	CHD4
0.000433447	3.07936	up	ZBTB37
0.0256081	3.07882	up	CATG00000005932.1
0.00167832	3.07871	up	STOM
0.00318711	3.0786	up	FAM131B
0.00272471	3.07851	up	CATG00000100451.1
0.039286	3.07849	up	CKMT1B
0.0233363	3.07829	up	FOXA3
0.00118046	3.07789	up	ZSWIM5
0.0199658	3.07743	up	RASL11B
0.0310343	3.07719	up	NRBF2
0.0118878	3.07464	up	CATG00000018128.1
0.0106186	3.07459	up	AL133262.1
0.00763215	3.07443	up	ATP2C2
0.000687342	3.07387	up	YPEL5
0.000793003	3.07156	up	ZDHHC20
0.0218725	3.06859	up	CATG00000031630.1
0.00350441	3.06444	up	ANKRD28
0.0197303	3.06437	up	AL391650.1
0.00386	3.06106	up	ALKBH6
0.00130506	3.06074	up	PPIL3
0.00482259	3.06061	up	TSKS
0.0334689	3.0579	up	OR52E5
0.0208273	3.05567	up	CATG00000053948.1
0.0077533	3.05448	up	DDX10
0.0249161	3.05438	up	AKR1C2
0.00995212	3.05425	up	RARRES1
0.00300564	3.05293	up	SUN3
0.0117021	3.05178	up	PCDHB14
0.0109185	3.04794	up	BOD1
0.000384497	3.04793	up	ZNF687
0.00257677	3.04765	up	OR4S1
0.00283641	3.04709	up	CEACAM1
0.00794407	3.04469	up	TAF10
0.00323746	3.04441	up	ACTR2
0.0202604	3.04371	up	RNF152
0.0158092	3.04264	up	OR10A7
0.0387331	3.04151	up	SENP6
0.0022118	3.03909	up	B3GNT3
0.0279146	3.03871	up	RNF111
0.00707695	3.03818	up	GPR149
0.0230605	3.03757	up	USP8
0.00213133	3.0374	up	ANP32A
0.0193421	3.03629	up	ZBTB12
0.0185133	3.03496	up	ZNF28
0.0409185	3.03414	up	PTHLH
0.00344695	3.03387	up	VPS37C
0.027032	3.0336	up	ARID4B
0.0233782	3.03324	up	TMEM26
0.00810727	3.03179	up	MDFIC
0.0246997	3.03147	up	PRSS22
0.0421421	3.03092	up	SETMAR
0.00120687	3.02928	up	HSPB11
0.0180122	3.02793	up	TMEM63A
0.00325705	3.02547	up	HKR1
0.000804399	3.02522	up	MPV17L2
0.0283648	3.02394	up	PSCA
0.0126382	3.02376	up	TCTEX1D4
0.0221832	3.02326	up	CATG00000030514.1
0.000655315	3.02167	up	ZNF485
0.00396965	3.01921	up	KIAA1551
0.000772546	3.01636	up	CENPM
0.0113564	3.01594	up	LRRC2
0.0130706	3.01592	up	GPR65
0.0270425	3.01545	up	PARP9
0.0054001	3.01404	up	CATG00000055463.1
0.00429525	3.01391	up	CKAP2L
0.00182203	3.01205	up	CATG00000033941.1
0.0364618	3.01096	up	AQP6
0.00269484	3.01094	up	CPA5
0.0170737	3.01027	up	CATG00000075456.1
0.00630079	3.00937	up	ZNF184
0.0396961	3.00915	up	CATG00000024677.1
0.00203017	3.00829	up	CCDC32
0.00152267	3.00656	up	ESPNL
0.00129954	3.00546	up	GAL3ST4
0.0118176	3.00513	up	GBE1
0.00287099	3.0049	up	POLR2B
0.00353667	3.00461	up	WSB2
0.00283076	3.00366	up	PPM1D
0.0485623	3.00353	up	AKTIP
0.00312057	3.00325	up	ATP13A5
0.0482845	3.00252	up	FAM171B
0.00179486	2.99955	up	YBEY
0.00345237	2.99705	up	MAN1A1
0.0209159	2.99332	up	SLITRK4
0.010166	2.99319	up	GALNT18
0.000668616	2.99053	up	MYADM
0.0304044	2.98961	up	SPRY2
0.00210009	2.98957	up	TUBA4B
0.00876924	2.98611	up	UBTD2
0.00930478	2.98591	up	RNF215
0.00845966	2.98575	up	FOSL1
0.00408027	2.98574	up	ZNF841
0.0101581	2.98549	up	AC018867.2
0.0026238	2.98404	up	CD40
0.000480489	2.98228	up	OR2Z1
0.00510405	2.98193	up	PLIN4
0.000480489	2.98127	up	IKZF5
0.013141	2.98047	up	XRCC5
0.00557518	2.97845	up	ESRP1
0.000562665	2.97832	up	PTTG1IP
0.0226894	2.97794	up	PIK3AP1
0.0126645	2.97671	up	CLCNKB
0.00631382	2.97611	up	TEX45
0.00825479	2.97524	up	TMEM35A
0.000590184	2.97484	up	OXSM
0.024329	2.97397	up	MACROD2
0.024329	2.97323	up	UCMA
0.046964	2.97058	up	S100A5
0.0206494	2.96849	up	ANXA3
0.00615842	2.96838	up	FAM47E-STBD1
0.0317571	2.96819	up	SEMA3D
0.000449955	2.96819	up	SPATA13
0.00185915	2.96677	up	PKMYT1
0.00262672	2.96652	up	NSUN4
0.0181638	2.96645	up	DNAJC21
0.0214596	2.9662	up	TRHR
0.000401745	2.96552	up	RSBN1
0.00316884	2.96533	up	OR8S1
0.00289218	2.96531	up	SENP2
0.0223586	2.96522	up	TFCP2
0.00364021	2.96522	up	CD59
0.0175831	2.96522	up	HDC
0.0237237	2.96108	up	SEZ6L2
0.027032	2.9605	up	MYBPC3
0.000506838	2.96024	up	MTX3
0.000886319	2.95986	up	CYP4F8
0.00587052	2.95851	up	CATG00000026181.1
0.0080937	2.95827	up	HMX2
0.0364889	2.95816	up	IL6R
0.00462443	2.95787	up	HRH2
0.021169	2.95193	up	TFRC
0.00180594	2.95162	up	TMLHE
0.00464251	2.9512	up	STK32A
0.0175916	2.95	up	DNAJC6
0.00303917	2.94731	up	FAM49B
0.0183479	2.94665	up	SGCG
0.00708571	2.94645	up	LAMC3
0.000401745	2.94562	up	HRK
0.00633197	2.94559	up	THAP4
0.00408605	2.94448	up	RBSN
0.00344695	2.94312	up	VSTM2A
0.00517779	2.94259	up	C2orf91
0.0228652	2.94084	up	NEK6
0.00173012	2.94002	up	YDJC
0.00220588	2.93886	up	MTRR
0.0013163	2.93826	up	RAD51
0.000243003	2.93796	up	BTLA
0.00330173	2.93462	up	CATG00000044399.1
0.00209451	2.9343	up	EAPP
0.0120862	2.93362	up	EPHA10
0.00244853	2.93268	up	GAL3ST3
0.00202344	2.93211	up	ST3GAL2
0.00221142	2.93206	up	KIF16B
0.00336296	2.9317	up	GATA1
0.00142939	2.92879	up	MOSPD2
0.0190724	2.928	up	HMBOX1
0.0101581	2.92659	up	SIDT2
0.00455955	2.92638	up	TMX3
0.00629862	2.92423	up	SLC17A7
0.00211275	2.92153	up	RTN2
0.00736743	2.92136	up	PI4K2A
0.00161062	2.91768	up	SEMA4F
0.0296514	2.91722	up	FCAR
0.0453958	2.91569	up	CNIH4
0.00161252	2.91475	up	CATG00000032520.1
0.0110361	2.91473	up	TUBB3
0.00822644	2.91422	up	BC007896
0.00304942	2.91396	up	PRM3
0.0392084	2.91333	up	TMPRSS11A
0.0135186	2.9133	up	DMKN
0.049816	2.9127	up	ZNF559-ZNF177
0.0106512	2.91236	up	C11orf54
0.00749907	2.90946	up	ZNF367
0.0227781	2.90833	up	TREM1
0.0408343	2.90769	up	HIST1H2AG
0.0159258	2.90701	up	AC187652.1
0.00131849	2.90615	up	TREML2
0.0332496	2.90602	up	HGFAC
0.00895457	2.90561	up	ITGA3
0.0293003	2.9053	up	TRMT5
0.0244874	2.90416	up	CALN1
0.00177229	2.9041	up	RHOV
0.0286182	2.90248	up	CCDC153
0.00389932	2.90192	up	DLG4
0.000928467	2.90066	up	CARD8
0.00423666	2.89967	up	ZFY
0.00164488	2.89929	up	CATG00000051941.1
0.000672306	2.89879	up	RCAN3
0.0089077	2.89777	up	OR52K1
0.0050055	2.89592	up	POLQ
0.0275267	2.89591	up	SPAG7
0.000780824	2.89412	up	SULT1C3
0.00670016	2.89382	up	NFATC4
0.00434889	2.89346	up	PLA2G4B
0.00633112	2.89225	up	TFG
0.0271704	2.89143	up	SLC6A6
0.00745327	2.89136	up	SLC48A1
0.00525135	2.89105	up	LDHA
0.0129457	2.88928	up	CATG00000098135.1
0.026589	2.88789	up	ENOX1
0.0158092	2.88663	up	RAX2
0.0011473	2.88435	up	MCTP2
0.0349296	2.88434	up	KCNJ12
0.00612876	2.88341	up	BTBD11
0.014293	2.88264	up	DPPA2
0.00220416	2.88206	up	HPN
0.0177065	2.88142	up	C7orf50
0.0459436	2.88104	up	CCSER1
0.0120682	2.88049	up	EPYC
0.040584	2.8801	up	TPST2
0.00297145	2.87981	up	B3GNT4
0.0046519	2.87936	up	SFTPC
0.031225	2.87854	up	HOXD10
0.00269484	2.87808	up	ANKRD13D
0.0179421	2.87735	up	SYTL2
0.000699245	2.8764	up	OXGR1
0.00233358	2.87604	up	SLFN14
0.0323056	2.87529	up	COX5B
0.0278624	2.87321	up	TMEM171
0.00854367	2.87256	up	SLC17A8
0.0375077	2.87116	up	AP4E1
0.00110143	2.87013	up	COQ7
0.0205923	2.86932	up	PSMB10
0.0289604	2.86922	up	GEN1
0.00207034	2.86865	up	PAGE3
0.00332652	2.86801	up	ESRRA
0.0199261	2.86704	up	TNFAIP8
0.0107433	2.86689	up	CATG00000005961.1
0.000510725	2.86683	up	AX748201
0.0130141	2.86587	up	ANG
0.000685578	2.86558	up	UGGT1
0.0361802	2.86476	up	CATG00000101310.1
0.0215714	2.8646	up	CATG00000005989.1
0.00135571	2.86305	up	CATG00000038360.1
0.0315933	2.86218	up	HSPA12A
0.00112491	2.86215	up	C16orf72
0.0302526	2.86042	up	EFHD1
0.0487687	2.85854	up	GAREM1
0.00344695	2.85848	up	PARVA
0.016514	2.85779	up	CD58
0.00836061	2.85695	up	KCTD1
0.0324458	2.85555	up	GABRR3
0.0135456	2.85509	up	RNF19B
0.00172687	2.85464	up	DIAPH2
0.0103577	2.85391	up	NARS2
0.00783363	2.85332	up	ZNF587
0.0423068	2.85192	up	BLOC1S5
0.00269858	2.85013	up	SLC15A3
0.0180225	2.84936	up	LMAN2
0.00230771	2.84873	up	GRIA3
0.0086642	2.84849	up	PSME3
0.0018547	2.84744	up	PIK3C3
0.00581565	2.84567	up	RBM4
0.0436451	2.84521	up	MPIG6B
0.0158609	2.84443	up	USPL1
0.0433565	2.84332	up	CKAP4
0.00257263	2.84179	up	SLC23A1
0.00690616	2.84165	up	AC114494.1
0.0074577	2.84154	up	FKBP6
0.0375234	2.84082	up	KIF13B
0.001154	2.83996	up	NUFIP2
0.00164488	2.8397	up	DEFA1
0.00243418	2.83957	up	KIF3B
0.0180225	2.83898	up	MSN
0.0148932	2.83897	up	SH2D2A
0.046176	2.8318	up	FAM205C
0.0256132	2.82533	up	GDF7
0.00109546	2.82516	up	EMC1
0.0048442	2.82351	up	CR749689
0.00703055	2.82219	up	MZF1
0.0180713	2.82059	up	PHF8
0.00457025	2.81968	up	PSMC1
0.00635138	2.8189	up	C10orf120
0.0261059	2.81827	up	CATG00000012212.1
0.00935538	2.81773	up	AHCYL2
0.00409516	2.81651	up	CATG00000040042.1
0.0137306	2.8165	up	CXCL17
[truncated: 1,004 more rows]

## Sheet: down_Severe_vs_HC
Table S2 DEGs
down_Severe_vs_HC
Adjusted p-value	Fold Change	Regulation	GeneSymbol
0.00274836	107.95	down	ADAT1
0.00416632	76.6945	down	HBD
0.000503304	73.497	down	CYP2J2
0.00360697	58.2703	down	ZNF627
0.0069062	54.3252	down	AC104389.5
0.00432679	51.7685	down	LAMA1
0.00515178	44.6985	down	FST
0.0139337	44.6718	down	SAP25
0.00120687	41.9872	down	CATG00000107272.1
0.000927269	40.9288	down	WDR19
0.00595955	39.6312	down	LAIR2
0.0030939	38.0077	down	SKAP1
2.694e-06	37.837	down	CPA3
0.00532129	36.8173	down	B3GALNT1
0.00436104	34.9393	down	RPL41
0.00339197	34.8463	down	DLX1
0.00177229	34.468	down	ZNF215
0.00141685	34.2317	down	HLA-DRA
0.00867745	33.7067	down	CATG00000005815.1
0.00537896	32.6796	down	RPL10A
0.00248273	32.4705	down	FGFBP2
0.00669301	29.4197	down	NKG7
0.000449955	28.5663	down	HLA-DOA
0.0041128	28.2507	down	GZMH
0.0156249	28.218	down	CATG00000104410.1
0.0106339	27.4203	down	COL14A1
0.00130339	26.8229	down	MOV10L1
0.0012027	26.657	down	LGALS2
0.0236188	26.2478	down	TOX2
0.0136875	26.1566	down	APEX2
0.0202565	24.3219	down	AL645608.1
0.00650481	24.1803	down	DUS3L
0.00102179	24.0837	down	PLK3
0.00141685	24.0213	down	KNG1
0.0178535	23.6245	down	FGGY
0.00382488	23.1312	down	DDX54
0.00979394	22.7254	down	MARK2
0.00794885	22.4054	down	NPIPB2
9.054e-06	22.1269	down	DUSP9
0.003563	22.0089	down	DENND6B
0.000401587	21.5301	down	AKAP3
0.000501783	21.4841	down	LCN15
0.00655845	21.435	down	PABPC4
0.00834465	21.3875	down	PPT2
0.0258625	21.3864	down	PTPRS
0.00734785	21.0504	down	CCDC83
0.00331458	21.0183	down	C1orf21
0.00691213	20.8182	down	NAA80
0.0184729	20.7286	down	MICALL1
0.00332938	20.6587	down	LNX1
0.00384688	20.6193	down	RPL18A
0.00336593	20.4118	down	CD3D
0.000151411	20.3591	down	RPS3
0.00948002	20.0673	down	UCK1
0.00330556	19.8474	down	SLC18B1
0.00396965	19.835	down	SNRPB
0.00326107	19.7704	down	CEBPZOS
0.00589126	19.6118	down	PYHIN1
0.00794407	19.459	down	GNLY
0.000935117	19.4411	down	MAGT1
0.00606879	19.0106	down	AL357673.1
0.00815567	18.9235	down	CATG00000051543.1
0.0185491	18.6975	down	NDUFS8
0.00212659	18.6341	down	EPM2A
0.0166818	18.6096	down	FAM24B
0.0418538	18.5878	down	OR51T1
0.00889719	18.371	down	PTGDS
0.0224725	18.352	down	ZNRF1
0.00166576	18.2175	down	ZFYVE28
0.0122797	18.1154	down	PAPSS2
0.00750795	17.9932	down	CD52
0.00646133	17.8989	down	CATG00000032777.1
0.000597824	17.8646	down	ZNF428
0.0145011	17.6617	down	COPZ2
0.00316884	17.6271	down	MZT2A
0.000410515	17.6214	down	HLA-DMB
0.00413336	17.3292	down	ZAP70
0.011353	17.1289	down	SLC9A5
0.0157859	17.0164	down	LAG3
0.00382483	16.9358	down	C12orf57
0.00205093	16.9192	down	C15orf61
0.0322383	16.864	down	PCGF2
0.0163239	16.6923	down	RCHY1
0.000581649	16.633	down	TBC1D30
0.00274871	16.5293	down	CATG00000056217.1
0.0265101	16.293	down	ATP13A2
0.00239734	16.204	down	NAAA
0.0192198	16.1964	down	TRIM55
0.0107571	16.1442	down	KLK14
0.0427739	16.1387	down	CATG00000112846.1
0.0054658	16.1074	down	SLC12A8
0.00029821	16.0971	down	CATG00000057159.1
0.000889946	16.0134	down	CCDC71
0.014105	16.0004	down	ZNF436
0.000886319	15.998	down	CXorf57
0.00519819	15.9775	down	GUK1
0.00103636	15.8963	down	TSEN54
0.00547237	15.8807	down	ARL4C
0.013099	15.875	down	CPLX4
0.000166574	15.8198	down	MAGEA10
0.00154691	15.7254	down	ADGRA1
0.00256705	15.7125	down	CD247
0.0170737	15.6167	down	OR56A1
0.0200416	15.5745	down	RHPN1
0.00222718	15.5731	down	LEPROTL1
0.0144837	15.4902	down	ART1
0.00848778	15.4555	down	ATF3
0.00431596	15.4072	down	SPIRE2
0.0305881	15.3143	down	SLC2A7
0.000792326	15.2982	down	HLA-DQB2
0.00369765	15.2265	down	CCL4
0.0108489	15.099	down	MAGIX
0.00615881	15.0864	down	AL136454.1
0.0169316	15.0626	down	KHK
0.00526178	15.0622	down	S100B
0.0170471	14.9936	down	HBA2
0.0119322	14.951	down	AC016559.1
0.0040655	14.9388	down	RAMP1
0.0071399	14.9306	down	GOT2
0.0143526	14.8215	down	LMF2
0.0171254	14.8012	down	KLK11
0.00106591	14.7152	down	ILF3
0.00224379	14.7061	down	SMDT1
0.00610052	14.6926	down	NDUFB9
0.000308918	14.6832	down	EIF4G1
0.0372851	14.6554	down	NDUFV1
0.000587248	14.5117	down	CS
0.00685626	14.4472	down	CATG00000032748.1
0.00230652	14.3054	down	RASGRP1
0.000439205	14.2892	down	SLC7A2
0.0295845	14.2733	down	MAD2L1BP
0.0011819	14.252	down	MAVS
0.00158263	14.25	down	HLA-DQB1
0.000580063	14.2035	down	GNRH2
0.00906193	14.1038	down	TENM2
0.000598897	14.0861	down	RPSA
0.00757969	14.0843	down	RPS16
0.00538081	14.0549	down	MRPL41
0.00774072	14.0029	down	KRT72
0.000687342	13.915	down	SH2D4A
0.00116977	13.9007	down	RSL1D1
0.0109897	13.7649	down	AIRE
0.00202262	13.7135	down	CD44
0.00813487	13.4856	down	UBR7
0.000191565	13.4281	down	LRRC61
0.0128305	13.3977	down	USH1C
0.00357819	13.3774	down	MCUB
0.0102052	13.343	down	RPS17
0.000905845	13.2944	down	TGS1
0.000668616	13.273	down	CCDC120
0.00103256	13.1905	down	CTSZ
0.00103711	13.0778	down	CTSW
0.00423292	13.0542	down	SPPL2C
0.000804399	12.9952	down	DHRS3
0.00460533	12.9921	down	CEP78
0.018645	12.8716	down	MRAS
0.00516708	12.8662	down	ZNF154
0.00495603	12.8585	down	FCMR
0.00382876	12.8062	down	HNRNPA1
0.00175625	12.7978	down	MYL5
0.00325705	12.7842	down	CD207
0.00228452	12.6316	down	SLC20A1
0.00515125	12.4786	down	STARD7
0.00178472	12.4527	down	TRIO
0.00215425	12.3968	down	IDH3B
0.00237564	12.332	down	RPL13
0.00458959	12.3268	down	ABI3
0.00466608	12.3223	down	HSF2
0.0181638	12.315	down	BTC
0.0095633	12.2269	down	CD69
0.00276271	12.2201	down	HLA-DMA
0.031549	12.1562	down	SCRN3
0.00249057	12.1355	down	KRT73
0.00168502	12.1333	down	NME3
0.00560452	12.0009	down	ZNF256
0.00154029	12.0006	down	SH3GL2
0.0156781	11.9945	down	OR4S2
0.0035701	11.9258	down	SNRNP200
0.00516739	11.8724	down	SLC25A38
0.0073788	11.8491	down	SLC6A13
0.00323069	11.8315	down	GTPBP6
0.0320819	11.827	down	STPG4
0.0115215	11.8122	down	AGPAT3
0.00114247	11.7997	down	AC021097.2
0.00606879	11.7994	down	PLIN2
0.00204971	11.7716	down	METTL17
0.00190463	11.7665	down	KYAT3
0.00116964	11.7435	down	CATG00000039995.1
0.00848535	11.6947	down	NPIPB11
0.00325198	11.6717	down	RPS2
0.000409636	11.6588	down	CAD
0.0252114	11.6465	down	SNCA
0.00486548	11.5507	down	FHOD1
0.0109904	11.495	down	DEFB118
0.00489925	11.4872	down	ATP5PO
0.00198963	11.4218	down	SLC25A1
0.00408605	11.3419	down	THAP3
0.00107186	11.3148	down	RAB3GAP1
0.0343414	11.2551	down	CACFD1
0.00331343	11.2254	down	AQR
0.00406565	11.2027	down	EIF3G
0.00449102	11.1299	down	RPL13A
0.0242386	11.1255	down	RNF138
0.000637787	11.1168	down	LCE1A
0.00449948	11.1128	down	RELA
0.00513484	11.0966	down	UQCRC2
0.0136889	11.0352	down	FAM84B
0.00439104	11.0079	down	SDHA
0.00668582	10.9967	down	JMJD8
0.00927147	10.9865	down	IFNG
0.00732976	10.9557	down	ZDHHC8
0.00922477	10.9194	down	MRPS15
0.00628402	10.9124	down	FRMPD4
0.0175191	10.8954	down	INPP4A
0.0243637	10.8814	down	CATG00000107414.1
0.00614088	10.854	down	KLRF1
0.00164488	10.8289	down	EIF4B
0.00107488	10.7912	down	BACH2
0.00664799	10.7679	down	NEURL1B
0.00276291	10.7671	down	NAPSA
0.00258749	10.757	down	PHF21B
0.00557957	10.7513	down	LYZ
0.00131849	10.7435	down	ZNF418
0.0142228	10.7179	down	APBA2
0.0141616	10.6995	down	TNKS2
0.000590184	10.6954	down	MPIG6B
0.00369398	10.6897	down	DDX47
0.0127087	10.6132	down	LAIR2
0.0114782	10.6097	down	HBB
0.00433534	10.6026	down	MAP3K11
0.00733794	10.5858	down	HLA-DPB1
0.000433447	10.5771	down	HAGHL
0.00649842	10.5175	down	GRAP
0.0329237	10.5153	down	RPS27
0.00142767	10.481	down	POPDC2
0.000267532	10.4571	down	DUS1L
0.0134442	10.453	down	SYNRG
0.00100123	10.4421	down	PBX2
0.00272155	10.4164	down	RPL26
0.00694562	10.4103	down	COX8A
0.00960079	10.363	down	CCDC88C
0.0228652	10.3004	down	FNBP1
0.0103104	10.233	down	RASAL3
0.00432819	10.2184	down	CCR7
0.00471829	10.1898	down	PDE4A
0.00538081	10.1878	down	RTL8A
0.0109857	10.1645	down	ATP5MF-PTCD1
0.00301419	10.1302	down	RNF26
0.00111532	10.12	down	MYO1G
0.0116704	10.1067	down	MAGEE1
0.00076156	10.0918	down	ZNF81
0.00897409	10.0738	down	CATG00000057936.1
0.00154029	10.0679	down	SLC41A3
0.0331737	10.0593	down	TBC1D29
0.00520358	10.0585	down	HNRNPUL2
0.00482161	10.0518	down	SARS
0.00183087	10.0306	down	EDF1
0.00462204	10.0152	down	GZMA
0.00370064	10.0044	down	NPIPB2
0.00318045	9.93192	down	HERC1
0.0270615	9.91579	down	SCNN1D
0.00663968	9.89719	down	ZNF341
0.00174121	9.86972	down	RPS18
0.00351672	9.8689	down	ETS1
0.000599728	9.86078	down	AL355987.3
0.0114536	9.85596	down	GIMAP7
0.0430337	9.84904	down	EPB41L5
0.000683187	9.83244	down	MVD
0.00522648	9.81213	down	ITM2A
0.0011819	9.78593	down	RGMB
0.00853713	9.69164	down	PEG3
0.00264751	9.66165	down	ZNF410
0.0122018	9.65607	down	RGS10
0.00559215	9.61962	down	HAVCR2
0.000371506	9.58889	down	JMJD7-PLA2G4B
0.000476216	9.53617	down	ITGB5
0.0431019	9.51848	down	RARRES2
0.0316226	9.51538	down	GUCA2B
0.0105872	9.50745	down	CCL5
0.0156162	9.47758	down	NUCKS1
0.0445965	9.4573	down	CXCR3
0.00862284	9.457	down	ATIC
0.00854613	9.44862	down	C1orf35
0.000424475	9.42873	down	RPL28
0.00847893	9.42574	down	GZMK
0.00309609	9.40923	down	SMPD1
0.00153504	9.37072	down	EIF2D
0.00647026	9.34816	down	CHN1
0.0093509	9.3232	down	PRODH2
0.0268383	9.32153	down	AL139011.2
0.0237237	9.32017	down	DEDD2
0.000333835	9.31104	down	CD37
0.0216427	9.30942	down	TRIM3
0.0013234	9.30874	down	CD1C
0.00604938	9.3028	down	UBE2Q1
0.00301013	9.28592	down	RWDD1
0.0497732	9.25154	down	CACNG7
0.00724135	9.24102	down	NPIPB3
0.00627585	9.22113	down	GPR174
0.00114579	9.17795	down	MAL
0.00533932	9.17667	down	CCL3
0.031225	9.17491	down	MT2A
0.0125985	9.16802	down	EPHB6
0.00667759	9.16038	down	GPR153
0.007434	9.11416	down	RPAP1
0.0232418	9.11154	down	NDUFA7
0.00372217	9.11028	down	CTSF
0.00644785	9.07252	down	SMYD2
0.00147439	9.06946	down	PTPMT1
0.00517348	9.06218	down	YY1
0.021455	9.04957	down	GCNT3
0.00115433	9.04276	down	IDI1
0.0134442	9.01835	down	RPL22
0.00460511	9.00928	down	CRY1
0.00678044	9.00123	down	MRPL54
0.00504399	8.9922	down	B4GALT7
0.00612876	8.95566	down	AL049829.1
0.00660273	8.94417	down	IPO9
0.00587988	8.94334	down	ADGRL1
0.00427225	8.93419	down	RASSF7
0.000480489	8.9276	down	MTRNR2L10
0.00154029	8.92099	down	ATP6V1F
0.0112751	8.92058	down	LSM7
0.00270913	8.91824	down	GLUD1
0.00222131	8.91318	down	P4HTM
0.0185491	8.91195	down	LPAR1
0.00621276	8.88644	down	EEF2
0.0202565	8.87924	down	LAIR1
0.000687342	8.87318	down	UBASH3A
0.0054726	8.87171	down	UPF3A
0.00575442	8.87017	down	PPP3CC
0.00190805	8.86781	down	CDR2
0.00439169	8.86439	down	TAB1
0.00468636	8.86131	down	FAM50A
0.00120687	8.85581	down	LCN6
0.00477384	8.84315	down	OR52B2
0.00433304	8.84154	down	SLC5A6
0.00633677	8.83505	down	INTS10
0.0029091	8.83357	down	AC187653.1
0.00843857	8.79357	down	CCDC180
0.0118878	8.77705	down	HSF4
0.00310249	8.76782	down	TCEA3
0.00677517	8.74481	down	CXCR5
0.00193291	8.73287	down	ANAPC11
0.00258749	8.72115	down	INSYN2B
0.00480658	8.72034	down	AKT3
0.000325394	8.71868	down	TMEM106B
0.0172758	8.70198	down	SMPD3
0.0245358	8.69413	down	KLK4
0.00547953	8.68053	down	SIPA1L1
0.00197785	8.67125	down	CATG00000025907.1
0.0195512	8.65224	down	DCST2
0.0118761	8.64503	down	PCK2
0.00349369	8.64172	down	LIN7B
0.00452395	8.62453	down	AARSD1
0.0383182	8.60337	down	DYNLL2
0.0147668	8.58696	down	BANF2
0.00161062	8.58569	down	ABHD14A
0.0179764	8.58269	down	RPL35
0.0346013	8.5808	down	CLDN12
0.00182203	8.53809	down	NRG1
0.0350704	8.53384	down	ZDHHC18
0.00497239	8.53315	down	GALNT12
0.00110278	8.47761	down	NPRL3
0.00242486	8.47445	down	COLQ
0.004923	8.46123	down	PRR16
0.00416775	8.45994	down	FAM189A1
0.00081082	8.45047	down	AC004832.3
0.0155206	8.44714	down	SSRP1
0.00530998	8.43623	down	IZUMO4
0.000147822	8.42751	down	SALL2
0.0149788	8.41108	down	PLEKHF1
0.0170737	8.39812	down	ASF1A
0.00755017	8.3921	down	FUT9
0.00443471	8.38733	down	ASIP
0.00624892	8.38367	down	NR1D2
0.0355206	8.38175	down	PSMC2
0.00970106	8.38163	down	ATF7
0.0179876	8.38142	down	LRG1
0.00361636	8.37042	down	TRABD2A
0.00264679	8.34982	down	ATP6V1H
0.00311137	8.34591	down	CYB561A3
0.00357687	8.31813	down	TMEM263
0.00482161	8.31533	down	ZNF551
0.00394353	8.30699	down	SRD5A3
0.00248836	8.2686	down	NUDT8
0.0120589	8.26408	down	CATG00000074073.1
0.023711	8.2566	down	TXNDC2
0.00444733	8.2534	down	ANKRD39
0.0106203	8.24457	down	GIMAP5
0.0165505	8.22516	down	CATG00000101072.1
0.0325694	8.22513	down	LPXN
0.00757764	8.21761	down	MRPS35
0.0102583	8.216	down	SOD1
0.0477794	8.20069	down	CATG00000081601.1
0.023235	8.19394	down	LAX1
0.00277353	8.17297	down	WNT10B
0.00211698	8.14952	down	SLC16A11
0.0113037	8.13198	down	MLST8
0.00761478	8.12112	down	FOLR2
0.00617659	8.11928	down	ATF4
0.013422	8.10548	down	CATG00000060901.1
0.00383378	8.09868	down	CFD
0.00585865	8.08316	down	RABL2B
0.0227774	8.08025	down	TAP2
0.0184409	8.07974	down	ZC3H12D
5.8511e-05	8.07759	down	PYCR2
0.00603439	8.05024	down	EMC9
0.00409201	8.03427	down	ZDHHC4
0.0019272	8.01157	down	SLC39A4
0.00930965	7.99221	down	PIK3R1
0.0117021	7.97384	down	CYC1
0.00137379	7.96823	down	MT-ND3
0.00935517	7.96584	down	RBMX
0.0107078	7.95472	down	PPA1
0.00654386	7.93456	down	CATG00000097794.1
0.031168	7.93206	down	RASSF5
0.00587346	7.93189	down	NBAS
0.00828256	7.89161	down	IDUA
0.0129977	7.87562	down	GSTP1
0.00460234	7.83683	down	MAPK15
0.00758516	7.81424	down	LY6G6F
0.00402339	7.80888	down	CARMIL1
0.0011473	7.80189	down	CES1
0.00220615	7.7996	down	COL3A1
0.00129429	7.79853	down	CYLD
0.00629862	7.78943	down	BOLA2-SMG1P6
0.000779907	7.77762	down	IYD
0.0227466	7.77417	down	ADA2
0.000740494	7.77314	down	MGMT
0.00579585	7.75902	down	RNASEK-C17orf49
0.00510091	7.74782	down	FNBP4
0.00111949	7.72867	down	EXOC3L2
0.00285131	7.71544	down	HEYL
0.00215209	7.71086	down	PRSS35
0.00693518	7.7043	down	KCNK16
0.00441974	7.70104	down	TRIOBP
0.00356724	7.70101	down	GCN1
0.00745327	7.68586	down	ABCB1
0.00633096	7.68354	down	AC021072.1
0.011901	7.66485	down	PLEC
0.023051	7.65544	down	PNISR
0.00371938	7.63294	down	PCCA
0.026837	7.63149	down	CATG00000075641.1
0.000947195	7.6244	down	AK5
0.00240958	7.62207	down	CHAF1B
0.00132791	7.62135	down	BCL2L12
0.00553988	7.59622	down	ARRDC2
0.00460931	7.59525	down	CSNK2B
0.000384497	7.58854	down	CYP1A1
0.00383378	7.58799	down	CNFN
0.00608407	7.58263	down	PRPF31
0.0065417	7.57119	down	CST3
0.0306417	7.56366	down	ADARB1
0.0369371	7.55349	down	RXFP1
0.00214272	7.5531	down	TNFAIP1
0.0043461	7.55042	down	LRRC45
0.000308918	7.55014	down	HNRNPA1
0.0106339	7.52799	down	MRPL21
0.00234156	7.526	down	ZNF511
0.00731429	7.51224	down	DDX56
0.00220416	7.49496	down	RPUSD2
0.0108784	7.49119	down	BBC3
0.00392196	7.47549	down	GADD45GIP1
0.000763655	7.47469	down	SUSD2
0.0393313	7.47159	down	CTDSP1
0.00849033	7.44585	down	HDDC2
0.00343139	7.42428	down	CSRP2
0.00477103	7.40544	down	AIFM3
0.00764402	7.40329	down	NDNF
0.00520112	7.39911	down	ELOVL7
0.0028164	7.38943	down	CNNM3
0.0110037	7.38671	down	TCEAL7
0.0115222	7.3651	down	SBDS
0.00118281	7.36202	down	MFHAS1
0.00842536	7.36011	down	UBA7
0.0132333	7.35163	down	DMAC1
0.0090311	7.35048	down	NAP1L4
0.00585865	7.34638	down	SUPT7L
0.00196936	7.33438	down	CATG00000094350.1
0.000797752	7.30121	down	RRP9
0.00836121	7.29564	down	FAIM2
0.00517348	7.29444	down	RNF165
0.00642475	7.27421	down	HSD17B8
0.00259321	7.2599	down	PKD1
0.0159359	7.25214	down	SBF1
0.00994862	7.24503	down	C1orf189
0.00118825	7.23959	down	RBP4
0.000439098	7.23275	down	ASB18
0.00216121	7.23145	down	DNPEP
0.00199764	7.22543	down	SEPT8
0.0162824	7.22189	down	INSIG1
0.00338976	7.20771	down	CATG00000028946.1
0.00538081	7.20509	down	IFT20
0.00830699	7.20251	down	NPBWR1
0.00473615	7.19644	down	CCR4
0.00416034	7.19583	down	TMEM191C
0.00364021	7.17975	down	AL032819.3
0.00305438	7.17454	down	IL17RB
0.00575542	7.17421	down	JMY
0.0106512	7.16747	down	ARL17A
0.0106731	7.15846	down	ZBTB7A
0.0230642	7.14915	down	NT5C
0.00737258	7.12644	down	AKIRIN1
0.000590184	7.12553	down	ELOA2
0.00361636	7.11491	down	PNO1
0.00949157	7.11452	down	CATG00000088083.1
0.0105055	7.11331	down	AL669918.1
0.0190173	7.10304	down	DSTYK
0.00585865	7.09472	down	VAMP8
0.00721514	7.08154	down	IL16
0.019353	7.06595	down	BEX5
0.0275195	7.06578	down	NBPF3
0.00270482	7.06437	down	GALNT9
0.00320577	7.05156	down	SCAI
0.0141226	7.02609	down	CYLC1
0.0363059	7.02431	down	LRRC49
0.00427539	7.02344	down	OSBPL7
0.00460533	7.01902	down	JCAD
0.00257576	7.0103	down	MTRNR2L11
0.00202317	7.00151	down	IL23A
0.000544534	6.98531	down	SNRPN
0.00325719	6.96784	down	TBX2
0.00449948	6.95496	down	NUP133
0.00817095	6.95186	down	CATG00000078963.1
0.00639101	6.94379	down	IFNGR2
0.0104662	6.92985	down	TJP1
0.0221832	6.91993	down	SPATA46
0.0127626	6.91842	down	SNRPD1
0.0442875	6.91748	down	PACS2
0.031956	6.91608	down	DCDC1
0.0128076	6.91009	down	TMED4
0.00299393	6.90749	down	PADI3
0.00165602	6.90697	down	CASZ1
0.00182203	6.89231	down	DCTN3
0.00498313	6.8861	down	CMC4
0.00022478	6.88059	down	UBL4B
0.0144136	6.86811	down	TMEM41A
0.00554306	6.86305	down	SLURP1
0.00471829	6.86026	down	ZBTB17
0.00500194	6.85245	down	CYB561
0.0103504	6.84239	down	PHYH
0.0462387	6.83509	down	CATG00000010950.1
0.00413336	6.83493	down	INTS2
0.0123487	6.8232	down	HSPA9
0.0168085	6.81845	down	TYW1B
0.00143933	6.81424	down	GSTA4
0.0396572	6.81105	down	C19orf54
0.0047538	6.80663	down	ICMT
0.00607022	6.79525	down	GPX6
0.00239658	6.7825	down	HLA-DRB1
0.00533932	6.77673	down	DCHS1
0.00771715	6.77029	down	IL24
0.00630959	6.76097	down	MRPL23
0.000699245	6.75408	down	MOCS1
0.00496638	6.75056	down	TUBA3C
0.00310215	6.74795	down	CA11
0.0100494	6.74522	down	AP002990.1
0.00255803	6.73036	down	TKTL1
0.00690616	6.72538	down	PHPT1
0.00722832	6.72285	down	PDE4DIP
0.00953364	6.72134	down	CATG00000040741.1
0.017635	6.70958	down	CATG00000049898.1
0.00455955	6.7048	down	GPR183
0.00708571	6.70323	down	RPL19
0.00148383	6.69906	down	PCNX3
0.0223766	6.69419	down	ZNF546
0.00749365	6.69207	down	COPS3
0.00553988	6.69156	down	PLXNB1
0.000212922	6.66913	down	MCM8
0.0164963	6.6625	down	ERMARD
0.00342317	6.65792	down	GOLGA8B
0.0123567	6.65359	down	EGFL7
0.00453008	6.65303	down	MTRNR2L3
0.0140294	6.65284	down	NFKBIB
0.00719315	6.6413	down	SIRPG
0.00220588	6.63524	down	ROR2
0.00186267	6.62798	down	TMEM248
0.00732976	6.62289	down	C17orf75
0.0165441	6.62154	down	WASHC5
0.000841997	6.60819	down	ISCU
0.00118891	6.59589	down	IGSF22
0.00468636	6.58221	down	TMEM100
0.00828256	6.57726	down	SFTPD
0.00591028	6.57396	down	HEATR9
0.00633197	6.57155	down	PRKCH
0.0238522	6.56761	down	HHLA2
0.000893481	6.56724	down	HMGB3
0.0361985	6.56169	down	CIDEC
0.00335365	6.55947	down	TIMM13
0.00409516	6.5534	down	NCAPH2
0.00161038	6.55187	down	SLC35A5
0.00554306	6.54103	down	R3HCC1
0.0369371	6.53259	down	NFASC
0.00472591	6.52386	down	ZNF484
0.0111913	6.52229	down	FXYD2
0.000515416	6.51684	down	MIDN
0.0302164	6.51596	down	TFAP4
0.00305143	6.51085	down	CD6
0.0287697	6.50732	down	BTAF1
0.000935117	6.50438	down	FEZ1
0.0077365	6.49467	down	EOGT
0.00368624	6.49121	down	GATAD1
0.000590184	6.48931	down	RPS21
0.0168377	6.48074	down	FAM162A
0.00411037	6.4768	down	C10orf143
0.00312913	6.47132	down	CDC37L1
0.00163829	6.46752	down	KIR3DL2
0.000580063	6.4624	down	GRM4
0.000578869	6.45866	down	TRPC7
0.00417792	6.45654	down	SCTR
0.000908387	6.4534	down	ARFIP2
0.0206154	6.44807	down	ATM
0.00368624	6.44571	down	TNFRSF8
0.0421729	6.44384	down	NOG
0.00258749	6.43295	down	GTF3A
0.0123487	6.43034	down	COX16
0.0154448	6.42738	down	PDXK
0.000735125	6.41611	down	LMBRD1
0.00273103	6.40523	down	TRAPPC2L
0.000829778	6.39203	down	PIGC
0.0197036	6.37848	down	RPS11
0.00243418	6.378	down	PTPMT1
0.0129001	6.37193	down	C6orf226
0.00739158	6.37029	down	AC010616.1
0.00318711	6.36821	down	RNF144A
0.0125985	6.36481	down	NHLH2
0.00843857	6.36267	down	NDUFB7
0.00180594	6.35598	down	NKPD1
0.00161252	6.3362	down	ATG4B
0.021628	6.33266	down	CATG00000087054.1
0.00195948	6.33248	down	ARHGAP22
0.00129954	6.32977	down	FAM136A
0.0114658	6.32931	down	LTB
0.00411389	6.31632	down	SPARCL1
0.000151411	6.31156	down	UBXN1
0.00239998	6.30546	down	DRC1
0.0215567	6.30426	down	TNFSF12
0.00538081	6.29764	down	HDGFL3
0.0120333	6.29149	down	PSAP
0.00168761	6.2849	down	TUT1
0.00603585	6.27924	down	CCNL2
1.706e-06	6.27816	down	CATG00000116804.1
0.000818503	6.27472	down	PLEKHA1
0.0488859	6.27244	down	CATG00000010761.1
0.00356953	6.25872	down	AL591806.3
0.039292	6.25019	down	CATG00000032578.1
0.00386391	6.24658	down	TMEM191B
0.00351156	6.24353	down	PCYOX1
0.0224725	6.24042	down	FGD2
0.00484015	6.21329	down	NFATC2
0.00504305	6.21224	down	OVCA2
0.000587465	6.20643	down	MT-ND4
0.0221122	6.20608	down	CACNB3
0.0172884	6.18763	down	EMD
0.00118891	6.18643	down	MTRNR2L1
0.00492789	6.17689	down	ABCF3
0.0207484	6.1739	down	KLRC3
0.00901206	6.17336	down	NIFK
0.00272471	6.17089	down	NCR3
0.0272225	6.17079	down	CDH1
0.000193761	6.17053	down	CATG00000068853.1
0.000151411	6.1674	down	ARHGEF9
0.00631964	6.16633	down	PBDC1
0.00483799	6.16497	down	ZNF142
0.0444088	6.16325	down	TMEM95
0.00480968	6.16264	down	RPA1
0.0109368	6.15994	down	UBE3A
0.00836061	6.15903	down	GJA9
0.00654386	6.15681	down	CIB2
0.00120885	6.14916	down	PCDHGB6
0.0292925	6.14775	down	EIF4G2
0.0132515	6.13087	down	FCRL6
0.0035701	6.12798	down	CATG00000013842.1
0.00978235	6.12459	down	SETD3
0.00928163	6.12396	down	LAT
0.000410515	6.12184	down	SLC18A1
0.0252701	6.11774	down	SWI5
0.021217	6.11409	down	NRL
0.000521586	6.1124	down	HMOX2
0.0260334	6.1107	down	EPN2
0.000793003	6.10814	down	PARD6G
0.0183213	6.10556	down	N6AMT1
0.0311821	6.10095	down	KLF6
0.00223126	6.10073	down	GMFB
0.00752367	6.09882	down	CDH16
0.00440198	6.09588	down	CATSPER1
0.00208135	6.08969	down	SERPINA3
0.0160489	6.07877	down	SPR
0.000213788	6.0746	down	EDNRA
0.0222979	6.07145	down	SNRNP70
0.00182514	6.07128	down	AKAP7
0.0169626	6.06916	down	C1orf112
0.00156732	6.06897	down	PIK3IP1
0.00577991	6.06777	down	POLM
0.0251355	6.06508	down	LILRB1
0.00393711	6.05801	down	NDUFB11
0.0124405	6.05363	down	PPIE
0.00314391	6.05269	down	RAD23A
0.00430434	6.05241	down	MROH1
0.0423017	6.05092	down	CATG00000020723.1
0.0172392	6.04539	down	ZBTB32
0.00997542	6.04451	down	RTCB
0.00470876	6.04281	down	PIN1
0.00573325	6.04098	down	SNRPA1
0.0157029	6.03125	down	PDGFRL
0.018242	6.03094	down	AFG3L2
0.00322764	6.03022	down	PPM1J
0.00165208	6.0278	down	PRKCZ
0.00535859	6.02559	down	CAPN14
0.00379085	6.02331	down	HSD17B7
0.00280376	6.02025	down	TESC
0.00111651	6.01295	down	ADCK5
0.00579364	6.01008	down	SH2D1A
0.00407459	5.99034	down	TCAF1
0.00760414	5.99019	down	TERF2IP
0.0037314	5.98839	down	DNPH1
0.00752494	5.98825	down	SRSF10
0.00544412	5.98566	down	BX255925.3
0.00884117	5.98069	down	PEA15
0.00595645	5.97906	down	GIPC1
0.034449	5.97478	down	MANF
0.0107466	5.96394	down	ZDHHC14
0.0094882	5.95646	down	C1orf50
0.00207034	5.95596	down	RGCC
0.0249581	5.954	down	LGALS3
0.00495016	5.95148	down	ADAM30
0.0100966	5.94617	down	MTREX
0.00631382	5.94264	down	USP53
0.00960907	5.93972	down	SF1
0.00301419	5.92933	down	CDK12
0.00416632	5.91644	down	METTL16
0.00181804	5.91513	down	CNPY4
0.0103784	5.912	down	BHLHE40
0.00391243	5.90968	down	WDR83OS
0.0225393	5.90695	down	ABO
0.00129954	5.90471	down	CARD10
0.0129457	5.90213	down	SPDYE4
0.0026454	5.89772	down	GATA2
0.00867745	5.89232	down	CDC37
0.00242598	5.89139	down	CATG00000105595.1
3.758e-06	5.89134	down	MOS
0.0219064	5.88915	down	C11orf68
0.00135959	5.88906	down	MAP2K3
0.005335	5.88645	down	BUD23
0.0161413	5.88455	down	TCF25
0.027723	5.87054	down	ELOF1
0.0321513	5.85784	down	CXCR4
0.0199288	5.85613	down	SERPINB6
0.0153066	5.84862	down	TSHZ2
0.0132791	5.8447	down	ALDH2
0.0102583	5.84434	down	ADA
0.0282741	5.84364	down	ZNF276
0.00473959	5.84062	down	KCNS3
0.000584432	5.83912	down	PLEKHG6
0.00570656	5.83843	down	IKBKE
0.0181769	5.8373	down	CATG00000104415.1
0.0120845	5.8368	down	BTN3A2
0.0150808	5.83645	down	AIP
0.00488259	5.83639	down	GPAA1
0.00347633	5.83281	down	SAT2
0.0207484	5.82641	down	ANKS3
0.0101459	5.82202	down	LIPT1
0.03136	5.82022	down	AC024592.3
0.0168311	5.81235	down	ZNF534
0.00261819	5.80823	down	CEP68
0.000501783	5.80736	down	CATG00000105979.1
0.0163724	5.80153	down	KRT13
0.0104535	5.79878	down	TMED3
0.00182514	5.79804	down	YARS2
0.00834168	5.78764	down	NPDC1
0.026236	5.77643	down	RBPMS2
0.00647029	5.77563	down	BBX
0.00116794	5.77418	down	HDAC7
0.000666591	5.77019	down	FABP3
0.00368296	5.76178	down	ATXN10
0.00819859	5.76174	down	MAGEB6
0.0188874	5.76018	down	COMP
0.0117324	5.74596	down	ZNF385B
0.00303113	5.74394	down	SLC25A35
0.0106591	5.74219	down	BTN3A2
0.00592679	5.74078	down	SIN3B
0.00809412	5.74045	down	APBA3
0.00728693	5.73678	down	TIMM23B
0.00422722	5.73669	down	CCDC84
0.00372183	5.7333	down	AMIGO1
0.00588158	5.72841	down	SNW1
0.000243009	5.72822	down	OR5B3
0.00262672	5.72729	down	TBC1D9B
0.0100312	5.71451	down	FUOM
0.00103636	5.71349	down	ARMCX6
0.0183353	5.70611	down	SNX9
0.016796	5.70141	down	NDUFS5
0.00306403	5.70116	down	CNGA1
0.0107473	5.69284	down	AC097637.1
0.00477384	5.68988	down	MSL1
0.0186537	5.68653	down	GNPTAB
0.00872906	5.68532	down	GSK3B
0.00248062	5.67237	down	HDHD3
0.00962475	5.66982	down	PCBD1
0.00494363	5.66129	down	CATG00000047047.1
0.0315478	5.65203	down	YAE1
0.00270638	5.65013	down	HEBP1
0.0172829	5.64947	down	TFDP2
0.0299205	5.64576	down	TNFRSF13C
0.00638794	5.64321	down	CATG00000031258.1
0.0198853	5.63877	down	PITPNC1
0.00693161	5.63841	down	NPIPB13
0.0265976	5.62933	down	NANOS1
0.0135386	5.62731	down	TIMP1
0.0105872	5.62549	down	TCEAL8
0.0017434	5.62397	down	DAZAP1
0.00530998	5.62321	down	RFXANK
0.00166484	5.62297	down	LAS1L
0.0249169	5.62207	down	DCUN1D4
0.0367237	5.62132	down	MRPL34
0.0282272	5.61907	down	EXOC5
0.00190463	5.61834	down	POMGNT1
0.00784556	5.61631	down	RUVBL1
0.00801764	5.60966	down	TM4SF19
0.0102761	5.60474	down	MIPEP
0.00631382	5.60455	down	QTRT1
0.0103577	5.60452	down	RALGPS1
0.0234988	5.60214	down	TVP23B
0.0104652	5.60135	down	SPN
0.0039743	5.59228	down	TCAIM
0.00886786	5.58569	down	KRI1
0.00527712	5.58499	down	EMC7
0.0023324	5.58242	down	DCP1A
0.0150346	5.58105	down	HSP90AA1
0.00826133	5.57937	down	ULBP1
0.0113478	5.57933	down	TADA1
0.00580133	5.57787	down	NEDD8-MDP1
0.00561858	5.55853	down	CAMK2N1
0.0246744	5.55757	down	LSM14A
0.0141376	5.55182	down	CAT
0.00780979	5.55069	down	CORO7-PAM16
0.0047353	5.55012	down	GALM
0.0157903	5.54748	down	TIMM23B
0.00422161	5.54523	down	YBX1
0.0262557	5.54482	down	C11orf86
0.0171854	5.53221	down	GRHPR
0.0118669	5.53165	down	TWF2
0.0155168	5.52891	down	TWISTNB
0.00595955	5.52698	down	CACNA1S
0.000410515	5.52658	down	C11orf88
0.00274918	5.51982	down	SURF2
0.00903081	5.51835	down	KAT14
0.00561753	5.51619	down	FPGS
0.00757494	5.50665	down	TYSND1
0.0153066	5.50286	down	PDGFRB
0.0265098	5.50107	down	NCBP2
0.000797752	5.50092	down	HOPX
0.00588085	5.49863	down	CCT8
0.00160842	5.49651	down	KIR3DL1
0.0122018	5.49116	down	CDK20
0.0127411	5.4894	down	MYDGF
0.0193259	5.48882	down	CATG00000039992.1
0.00135959	5.48394	down	HEG1
0.0303094	5.47952	down	KRT3
0.00615881	5.47928	down	AP001094.1
0.0228312	5.47907	down	CATG00000057031.1
0.00929094	5.47553	down	ZNF511-PRAP1
0.00757886	5.47531	down	UHRF1
0.00376395	5.47477	down	RARRES3
0.0232305	5.4724	down	DNLZ
0.00513209	5.46669	down	ILVBL
0.010613	5.46618	down	SLC13A1
0.00523338	5.46263	down	AC243547.3
0.000782503	5.45428	down	SCGB3A1
0.00621276	5.44681	down	METTL26
0.00877645	5.44234	down	SAMD10
0.00256786	5.43514	down	PTER
0.00144944	5.43481	down	TENT5B
0.00656073	5.43363	down	CATG00000039982.1
0.0227796	5.42997	down	SEH1L
0.000213788	5.42913	down	PHF5A
0.00376395	5.42763	down	INTS6L
0.0048442	5.42286	down	CCDC107
0.0243651	5.42208	down	GDF11
0.0109664	5.41776	down	NENF
0.0160097	5.41555	down	NARS
0.00418838	5.4113	down	TSPOAP1
0.040278	5.41076	down	TMEM89
0.0253558	5.40478	down	SUSD3
0.000641998	5.40323	down	RNF157
0.0101494	5.39978	down	NDUFS4
0.00369628	5.39708	down	POLR2C
0.00516739	5.38934	down	RHOH
0.0148136	5.38574	down	NEMP2
0.0245113	5.37934	down	SMIM26
0.00175119	5.37596	down	BEX4
0.0109622	5.37065	down	NUP160
0.000562665	5.36974	down	SUSD1
0.0156227	5.36567	down	LEO1
0.00987658	5.36306	down	CCSER2
0.000439205	5.3604	down	CTC1
0.00661391	5.35837	down	SNORC
0.00627348	5.35528	down	FAM170A
0.00779533	5.34883	down	CATG00000040044.1
0.00303238	5.34371	down	CATG00000110949.1
0.0120525	5.33424	down	CLNS1A
0.00120128	5.33366	down	TSSK4
0.0228321	5.31627	down	TXN2
0.0135386	5.3154	down	KLF8
0.00868597	5.31359	down	CATG00000000482.1
0.0109857	5.31333	down	PGLS
0.00173468	5.30834	down	ACTL7A
0.00118046	5.30728	down	DPP4
0.0117249	5.30413	down	ARHGEF10
0.00202004	5.30239	down	POLR2M
0.0180404	5.3022	down	SLC13A5
0.0117785	5.29129	down	ZSCAN26
0.011353	5.28498	down	HAS1
0.00192304	5.28299	down	VOPP1
0.0227191	5.28065	down	AL365214.3
0.00036078	5.27879	down	LDLRAD4
0.0209555	5.27453	down	CIAO2B
0.0474219	5.27139	down	FXR2
0.01828	5.27023	down	PFDN2
0.0299711	5.26817	down	PGRMC1
0.04523	5.26775	down	SPTSSB
0.000826249	5.26694	down	SCT
0.00330556	5.26185	down	LENG9
0.00430775	5.25951	down	CATG00000060946.1
0.0132086	5.25425	down	SLC25A5
0.0109888	5.25304	down	BORCS7
0.0180225	5.25251	down	UBXN7
0.00706673	5.24383	down	BLMH
0.0153714	5.24369	down	RAD54L
0.00987498	5.23898	down	TNFSF9
0.00150684	5.23638	down	ABCC10
0.0117151	5.23023	down	KDM5C
0.0184218	5.22879	down	MFSD12
0.00699919	5.22693	down	NELFCD
0.00533932	5.22517	down	BCL2
0.0361927	5.21818	down	RPS23
0.0054658	5.21729	down	TTLL10
0.0137306	5.21677	down	DNMT1
0.0264689	5.21527	down	AL162231.1
0.0444839	5.2145	down	DQ574239
0.0115791	5.21075	down	SGCZ
0.0357578	5.20879	down	PGAP3
0.00839649	5.20821	down	CATG00000044356.1
0.0190226	5.20665	down	C16orf71
0.00971389	5.20646	down	SLC19A1
0.0064867	5.20448	down	SIK1
0.00763892	5.20377	down	CATG00000001377.1
0.0049181	5.19826	down	ARL2BP
0.00376395	5.19816	down	CATG00000039173.1
0.00294225	5.1981	down	OTUB1
0.00103636	5.1909	down	HMGB4
0.00278508	5.18702	down	MCM6
0.00668017	5.18522	down	ECM2
0.0111362	5.18461	down	MRI1
0.0365268	5.17587	down	ZNF774
0.0166456	5.17478	down	PALD1
0.00781878	5.17229	down	CATG00000058027.1
0.0107427	5.16874	down	EDAR
0.00270913	5.16492	down	ZNF410
0.00615912	5.16489	down	PROM2
0.0135186	5.16275	down	ICAM2
0.0435638	5.15686	down	ATP5IF1
0.00238491	5.15236	down	C5orf24
0.00705287	5.14973	down	SSNA1
0.00646485	5.14959	down	UCP2
0.0225469	5.14655	down	PTCD2
0.0140342	5.14293	down	RNF5
0.0227191	5.14176	down	CHCHD3
0.011394	5.1415	down	TCIRG1
0.00684106	5.13658	down	HIP1R
0.00142469	5.13654	down	TMEM254
0.0114221	5.13396	down	CHTF18
0.00434666	5.13341	down	TMSB15B
0.00268395	5.13223	down	MILR1
0.00298613	5.13053	down	TNKS1BP1
0.00747879	5.12861	down	RAP1GDS1
0.00636474	5.12799	down	C15orf41
0.00553988	5.1276	down	SLFNL1
0.00866958	5.12066	down	SFXN1
0.0311469	5.11621	down	TFE3
0.00569249	5.11535	down	MRGPRD
0.0085243	5.11321	down	TMEM141
0.0131722	5.11042	down	EML5
0.0115058	5.11006	down	NOMO1
0.019247	5.10985	down	IDH2
0.00185606	5.1092	down	CCL4L1
0.0193421	5.10764	down	DCAF5
0.0050055	5.10667	down	CATG00000116876.1
0.00400932	5.10501	down	POLR1D
0.0485148	5.10012	down	SCGB3A2
0.00626215	5.09944	down	RMND5B
0.00596951	5.09681	down	CHCHD10
0.00579364	5.09564	down	CATG00000039349.1
0.00367386	5.09521	down	TRIQK
0.00690616	5.09501	down	LRRC14
0.00132102	5.0888	down	NCK1
0.00321956	5.08847	down	MED9
0.0165089	5.08644	down	PRAMEF13
0.041406	5.08397	down	SDAD1
0.000819094	5.08255	down	HSCB
0.007283	5.08142	down	PTPRA
0.00391189	5.07891	down	TSPAN4
0.0141371	5.07659	down	CHKB
0.0433254	5.07161	down	COL24A1
0.00248836	5.06886	down	SRSF10
0.004923	5.06343	down	LLGL1
0.0436909	5.05885	down	HUS1B
0.0115703	5.0527	down	VAC14
0.00876927	5.05141	down	RANBP2
0.00628701	5.04678	down	TBC1D10C
0.00260627	5.04659	down	CD160
0.00690664	5.04358	down	ALDH1A1
0.000147822	5.04347	down	TRIM47
0.000337973	5.03537	down	TAS1R1
0.0075096	5.03441	down	CD28
0.00199437	5.03349	down	SRPX
0.0030939	5.03088	down	DGCR6L
0.0158382	5.03047	down	CATG00000026276.1
0.00270638	5.02986	down	KRT6C
0.00661146	5.02939	down	CYP2S1
0.0148604	5.02901	down	PARK7
0.0167565	5.02415	down	CLDN15
0.00925837	5.01897	down	RBMX
0.0181801	5.01824	down	SNURF
0.0139673	5.01771	down	RNASE8
0.00173109	5.01725	down	NR2C2AP
0.0111543	5.01685	down	HDAC3
0.0209521	5.01025	down	FGF9
0.0250254	5.00746	down	TWIST2
0.00884724	5.00706	down	AQP5
0.00815567	5.00198	down	MRPL55
0.00348909	4.99906	down	NOP2
0.0136733	4.99848	down	PTPN13
0.0121178	4.99554	down	PHF7
0.0317104	4.99078	down	SLC25A22
0.00676436	4.99072	down	TMEM88
0.0077533	4.98821	down	AC135050.2
0.00557625	4.98569	down	WDR5
0.00261274	4.97985	down	CATG00000043113.1
0.00542901	4.97962	down	SPINDOC
0.00334123	4.97697	down	CCNB1IP1
0.0149186	4.97609	down	C17orf107
0.00348909	4.97565	down	DKC1
0.000893481	4.96348	down	TMPO
0.000644972	4.96339	down	PTCRA
0.000812301	4.96216	down	ULBP2
0.0280937	4.96189	down	SPHK1
0.00148202	4.95745	down	GSTO1
0.00858967	4.9543	down	RABGAP1L
0.0163658	4.95366	down	BPIFB6
0.0117776	4.95119	down	ADPRHL2
0.0317104	4.94871	down	HLA-DQA2
0.0214611	4.94801	down	ECHDC2
0.00272471	4.9475	down	ERVMER34-1
0.0174542	4.94332	down	HBG2
0.0497286	4.93933	down	CATG00000084182.1
0.0410577	4.93721	down	DPEP2NB
0.0192423	4.93721	down	NELL2
0.00305207	4.9348	down	CDC42BPG
0.0132313	4.93279	down	UFC1
0.00847946	4.93062	down	FAM241B
0.00655289	4.9303	down	GTF2E2
0.00398553	4.92937	down	CST1
0.000819094	4.92661	down	ZFYVE9
0.0146641	4.92499	down	TMEM203
0.00213133	4.92465	down	DDX51
0.000193761	4.92425	down	AP2M1
0.00382483	4.92164	down	WDR33
0.0226894	4.92158	down	MXRA8
0.0117151	4.91678	down	NUP188
0.00800097	4.91417	down	RNF125
0.00582575	4.91405	down	SHOX
0.0106731	4.9114	down	C4orf48
0.00326407	4.91095	down	RCC1
0.0414233	4.90982	down	CMA1
0.0123659	4.90501	down	CATG00000034210.1
0.0106687	4.89928	down	TNFSF13
0.0182561	4.89855	down	SERF2
0.00843857	4.89818	down	ATP5MPL
0.00770937	4.89541	down	MYD88
0.00679323	4.89419	down	ZNF134
0.00787881	4.89258	down	XPOT
0.000655234	4.88925	down	KIAA1147
0.0244967	4.88561	down	CATG00000112964.1
0.00820888	4.88405	down	TMEM101
0.0102259	4.88399	down	ZNF622
0.00794502	4.8822	down	SUGP2
0.00291748	4.87995	down	SPRR1B
0.00918816	4.87493	down	KLRC1
0.0281585	4.87427	down	MCC
0.00168215	4.86969	down	HMGN2
0.0074992	4.86937	down	ABCG2
0.000193761	4.86756	down	RBM38
0.000514202	4.86639	down	EVA1C
0.0170018	4.86097	down	KRT81
0.0135197	4.85975	down	ANKRD36B
0.00369864	4.85597	down	N4BP2L1
0.0356649	4.85449	down	NKAP
0.0177978	4.8537	down	SLITRK6
0.00701099	4.85145	down	HSD17B10
0.00803901	4.85101	down	ATP13A1
0.00364021	4.85044	down	OBP2A
0.00172687	4.8501	down	MEF2B
0.017571	4.8491	down	PDLIM7
0.0202308	4.84805	down	CTTNBP2
0.00774655	4.84649	down	MBD2
0.00629369	4.84208	down	JAGN1
0.0064489	4.84155	down	CGGBP1
0.00669301	4.83856	down	TTC9B
0.0178047	4.83724	down	RAB43
0.0118878	4.83167	down	SVBP
0.00454547	4.83112	down	DNAH9
0.00446764	4.82903	down	RIC8A
0.0160862	4.82817	down	MIP
0.00394353	4.8271	down	LRRC28
0.01531	4.82674	down	LIG1
0.0100432	4.82519	down	ARHGAP26
0.012783	4.82483	down	DCTN6
0.00690616	4.82084	down	CATG00000054101.1
0.00661146	4.81804	down	PDYN
0.037332	4.814	down	NAP1L2
0.0019257	4.81038	down	AC093512.2
0.00516739	4.81007	down	USP39
0.00834588	4.81002	down	ARL14EP
0.00497239	4.80839	down	NUMB
0.0170737	4.80392	down	FOXK1
0.00165648	4.79803	down	S1PR2
0.00226053	4.79798	down	ZBTB24
0.00836061	4.79709	down	VNN2
0.00820273	4.79205	down	COX14
0.00981633	4.7916	down	ENOSF1
0.00201722	4.78915	down	COG1
0.00750162	4.78715	down	KLHDC4
0.00427758	4.78302	down	FUNDC1
0.0253844	4.77653	down	AC253536.7
0.00468321	4.77394	down	IRF8
0.00590624	4.77132	down	SEMA3F
0.00373636	4.77076	down	ZNF14
0.00153139	4.75983	down	AVEN
9.23e-06	4.75799	down	CTSG
0.022489	4.75361	down	AJM1
0.0150218	4.7533	down	ZNF568
0.00846824	4.74849	down	AFG1L
0.0271182	4.74743	down	PABPC5
0.0288931	4.74438	down	CBR3
0.00705613	4.74255	down	PRELP
0.00630079	4.73993	down	UROS
0.0162803	4.73815	down	COX7C
0.0246236	4.73744	down	SNAI1
0.00352891	4.7367	down	ITGB8
0.0255359	4.73572	down	THBS4
0.0180316	4.73493	down	POU2F2
0.00241645	4.73487	down	HCRT
0.0187053	4.72866	down	SLC9A7
0.000733914	4.72258	down	ZNF331
0.00472591	4.72179	down	C17orf67
0.0074228	4.72164	down	ZIK1
0.0167052	4.72154	down	NHLRC2
0.0046519	4.7206	down	SRP14
0.00029821	4.71684	down	NAA11
0.00629862	4.71435	down	AVPI1
0.00810794	4.70921	down	MIEF1
0.00238493	4.70806	down	MRTO4
0.0363059	4.7038	down	SKAP2
0.023976	4.70317	down	PRKACB
0.0074577	4.70172	down	ASB1
0.0252061	4.69991	down	SELENOH
0.0020247	4.69989	down	SLURP2
0.00383378	4.6991	down	MIOS
0.0035701	4.69734	down	CYP4F22
0.00331458	4.69532	down	AHNAK
0.00407459	4.69287	down	CTSK
0.0185971	4.69248	down	SMIM4
0.00799219	4.69177	down	ZNF721
0.00726664	4.68901	down	OR10H4
0.00591353	4.6876	down	FAM207A
0.000493735	4.68586	down	AZGP1
0.0046451	4.67766	down	UPK3A
0.0334966	4.67295	down	SLC25A51
0.00439169	4.66257	down	HMGN3
0.00186857	4.65581	down	HECTD3
0.0131241	4.65329	down	ERGIC3
0.0180787	4.65326	down	TSR3
0.000515416	4.64056	down	CFH
0.00809853	4.64036	down	RETREG1
0.0175811	4.63988	down	DDB2
0.00806218	4.63983	down	RHOQ
0.019149	4.6385	down	CCDC167
0.00231768	4.63742	down	CFAP157
0.0012355	4.63738	down	AMT
0.00432819	4.63635	down	S1PR1
0.0213371	4.63285	down	OR2T10
0.0430389	4.63149	down	GP9
0.000792728	4.62961	down	KCNK17
0.0132852	4.62514	down	GCA
0.0255359	4.6229	down	PPBP
0.0415137	4.62201	down	KLRB1
0.004354	4.62036	down	TSTD1
0.0200791	4.62012	down	C12orf75
0.000804399	4.61997	down	HUS1
0.0181801	4.61958	down	CBLN3
0.00919182	4.61511	down	RC3H2
0.0336653	4.61292	down	CRTC1
0.00222406	4.61044	down	PILRB
0.0214748	4.60773	down	UBE2V1
0.0180851	4.60542	down	SULT4A1
0.00181274	4.60461	down	CD8B
0.0141791	4.60373	down	PSMB7
0.0117338	4.59931	down	PSTPIP1
0.00903151	4.59713	down	TCP11
0.00446429	4.59478	down	VAX2
0.00264679	4.59334	down	NRN1L
0.0054127	4.59175	down	TMEM198
0.0200274	4.58584	down	CSH1
0.00801007	4.58566	down	MORN2
0.00341517	4.58543	down	TENT4B
0.000997541	4.58183	down	PCYT2
0.00520358	4.57788	down	FECH
0.0206994	4.57604	down	PRKX
0.00499666	4.57377	down	NHP2
0.00971935	4.57204	down	C3orf38
0.00872906	4.57103	down	PYCARD
0.0106291	4.57037	down	MSI2
0.00372767	4.57036	down	GPR150
0.0291235	4.5692	down	GAL
0.006159	4.56903	down	ZBTB22
0.0462146	4.56889	down	KIAA0391
0.0238964	4.56874	down	ZNF383
0.00621276	4.56853	down	MAP3K4
0.0154634	4.56833	down	NR1H2
0.0139963	4.56798	down	TRIM17
0.00763215	4.56	down	CATG00000112894.1
0.00270638	4.55698	down	MRPS34
0.00794502	4.5544	down	CATG00000043860.1
0.0225143	4.55278	down	IFRD2
0.0202565	4.54819	down	PRKAR2A
0.00614571	4.54767	down	TCAF2
0.0140342	4.54364	down	ADGRF3
0.0070775	4.5401	down	MAP3K7
0.00277237	4.53315	down	NDUFS3
0.0220367	4.53293	down	CENPV
0.0318248	4.53273	down	TGM1
0.0383103	4.52885	down	TIPARP
0.000421578	4.52828	down	PCDHA5
0.00796405	4.52724	down	NDUFB10
0.038477	4.5272	down	CATG00000032923.1
0.0227191	4.52645	down	PREP
0.00449429	4.52411	down	PVALB
0.0168377	4.52407	down	CATG00000073314.1
0.00736743	4.52182	down	POLR3C
0.014167	4.52046	down	SLC7A9
0.0346187	4.52012	down	PTGES3L-AARSD1
0.00272471	4.51938	down	GATM
0.0079188	4.51884	down	ALKBH3
0.00982761	4.51605	down	CSKMT
0.00117507	4.5157	down	PPP1R16B
0.0307821	4.51547	down	RUNX3
0.0035701	4.51374	down	LILRB4
0.00723153	4.51351	down	LCE3E
0.0129137	4.51179	down	TSPAN11
0.000850779	4.50964	down	AMT
0.00386885	4.50883	down	AGAP10
0.0224725	4.50868	down	NIPSNAP3B
0.00975011	4.50859	down	KCNMB4
0.0177691	4.50272	down	MED8
0.00257612	4.49919	down	ARL6IP4
0.00900643	4.49895	down	BRD7
0.0107586	4.49574	down	NPNT
0.00573722	4.4911	down	EID1
0.00798851	4.48906	down	CENPL
0.0130354	4.48886	down	NPEPL1
0.00506687	4.48792	down	C11orf24
0.0346187	4.48632	down	DDX11
0.00322175	4.48559	down	IMMT
0.0137306	4.48047	down	CCDC22
0.00755017	4.47783	down	YTHDF2
0.00616602	4.47755	down	RHOU
0.00610866	4.47595	down	MFNG
0.0134692	4.47504	down	OR51E2
0.011821	4.47309	down	HOXC8
0.0297659	4.47222	down	DNTTIP2
0.0105819	4.47152	down	LCN6
0.0382875	4.47112	down	TRIM46
0.0240815	4.46068	down	AP003108.2
0.019955	4.45994	down	CATG00000009256.1
0.0141791	4.45854	down	DPH2
0.00164488	4.45729	down	CAMK2D
0.00553988	4.45381	down	NR1D1
0.0287691	4.45368	down	TUBB1
0.0162803	4.45353	down	COX6B2
0.00836061	4.45235	down	LRRC74A
0.0255359	4.45135	down	PTPRE
0.0369407	4.44864	down	FBXL13
0.0452282	4.4479	down	ZADH2
0.00396965	4.44598	down	OXNAD1
0.00362028	4.44489	down	GTF3C5
0.00670016	4.44397	down	BICD1
0.0264967	4.44292	down	TEX11
0.0103504	4.44092	down	DDX50
0.0361927	4.43092	down	STK26
0.0240238	4.43049	down	HSD11B1L
0.00255642	4.42716	down	PCIF1
0.00903492	4.42666	down	YJU2
0.00836469	4.42255	down	C7orf26
0.016851	4.42213	down	TMEM126A
0.00133996	4.42212	down	SLC27A2
0.0230404	4.41972	down	GNRH1
0.00221142	4.41827	down	ING5
0.0330653	4.41677	down	CMPK1
0.00816411	4.41501	down	SCO1
0.00701894	4.41286	down	CATG00000057739.1
0.00663817	4.41139	down	MN1
0.0180026	4.4101	down	ZNF330
0.0143943	4.40954	down	HGH1
0.00207034	4.40841	down	GATA3
0.0141371	4.39945	down	TPM1
0.00613552	4.39882	down	SPATA48
0.0396822	4.39666	down	CATG00000072683.1
0.00901496	4.3965	down	SLC7A3
0.00421933	4.39323	down	TULP3
0.0134576	4.3915	down	BCL2L13
0.0127105	4.39106	down	THYN1
0.00104093	4.38969	down	CARD11
0.00919724	4.38837	down	LSG1
0.000480489	4.38632	down	ABHD12
0.018675	4.38547	down	GPR78
0.0151272	4.38251	down	GLTP
0.0326926	4.38018	down	IFT122
0.000401587	4.37993	down	NPAS3
0.000597546	4.37989	down	HARS
0.004923	4.3791	down	ALS2CL
0.0196559	4.37585	down	ZCRB1
0.0086122	4.37554	down	PIGN
0.00614245	4.3734	down	PIWIL1
0.0462146	4.37169	down	HDHD5
0.00173191	4.37122	down	CATG00000105296.1
0.0122018	4.36748	down	NR4A3
0.0290904	4.36166	down	PLA2G7
0.0308122	4.35975	down	ZNF644
0.0346187	4.35872	down	OR52B6
0.0114548	4.3568	down	FAM129C
0.00982264	4.35227	down	AATF
0.0153066	4.3504	down	MSTO1
0.00595463	4.34998	down	AKT2
0.00257576	4.34912	down	UTS2R
0.0240688	4.34838	down	ODF2
0.0127626	4.34261	down	TBC1D9
0.0237334	4.34091	down	GSC
0.00471829	4.33929	down	RNF175
0.00913495	4.33717	down	ICOS
0.0480991	4.33689	down	SLCO2A1
0.00357687	4.33678	down	TRIAP1
0.00538184	4.33651	down	TRAPPC12
0.0111913	4.33574	down	IFI27L2
0.000506838	4.33554	down	FHIT
0.0158774	4.33452	down	RWDD4
0.0128188	4.33451	down	GIMAP2
0.0283928	4.33323	down	SLC46A2
0.0310343	4.32833	down	AL354761.1
0.0319692	4.32796	down	MAP1LC3B
0.00459752	4.32788	down	CATG00000039952.1
0.0323224	4.32556	down	RPN2
0.012581	4.32504	down	EIPR1
0.00844643	4.3245	down	XKR7
0.00697216	4.31957	down	MLC1
0.000590184	4.31946	down	SERTM2
0.0104615	4.31731	down	ZMYM5
0.00220615	4.31288	down	ACSS1
0.00383547	4.31132	down	NMB
0.00696747	4.31126	down	NDUFAB1
0.00755017	4.31095	down	TMEM229B
0.00663366	4.3089	down	HEXB
0.0200829	4.30693	down	CHADL
0.00544412	4.30685	down	NTSR1
0.00220615	4.30645	down	ABHD14A
0.0130204	4.30406	down	KPNA3
0.0117151	4.30177	down	CDAN1
0.0166418	4.30123	down	ZNF581
0.0484086	4.30064	down	ATP6V0B
0.0309114	4.29791	down	SHISAL2A
0.0201479	4.29732	down	RAD23B
0.00690616	4.28996	down	TUBB
0.00231276	4.28855	down	MED25
0.00211698	4.28568	down	GJB4
0.00770937	4.28456	down	NDUFA4
0.0159206	4.28189	down	VEGFB
0.023459	4.28173	down	OST4
0.0327198	4.2748	down	ALG5
0.0135551	4.27382	down	PBX4
0.0395433	4.27343	down	FBXL19
0.0426363	4.27019	down	PCDHGB5
0.00394353	4.26953	down	PDCD11
0.00407459	4.2694	down	SEBOX
0.0168737	4.26803	down	RNF180
0.00522648	4.26797	down	CREBL2
0.0154047	4.26624	down	ARF5
0.014679	4.25886	down	VPS33B
0.0179663	4.25579	down	ZCCHC13
0.0307526	4.25424	down	TSPAN3
0.02098	4.25273	down	SLC9C1
0.00538081	4.24868	down	MRPL39
0.00600867	4.24575	down	TLR9
0.014623	4.24272	down	PRPF4B
0.0190724	4.23583	down	RPS20
0.0256048	4.23526	down	UTP23
0.00736743	4.23389	down	HSF5
0.018009	4.2338	down	CATG00000029147.1
0.00561858	4.23359	down	ZNF853
0.00516583	4.23009	down	BC128043
0.000151411	4.22901	down	RPS10-NUDT3
0.0229006	4.22709	down	ENKD1
0.00213061	4.22707	down	PTCHD1
0.000189393	4.22152	down	FAAH2
0.00459604	4.22066	down	CAPS
0.0300063	4.21881	down	NFE2L3
0.0434971	4.21696	down	TMEM156
0.0156781	4.21603	down	EIF5AL1
0.00145997	4.21317	down	FAM167B
0.00348405	4.21267	down	NECAB3
0.0207132	4.20387	down	PKN3
0.00120687	4.20332	down	FTCDNL1
0.0243168	4.20069	down	TBX21
0.0185491	4.19942	down	TRIM37
0.00878203	4.19865	down	PITHD1
0.00843857	4.19832	down	NSMCE3
0.00783146	4.19722	down	DHX38
0.0271364	4.19685	down	NEUROG2
0.0248215	4.19405	down	ZNF787
0.030871	4.19362	down	DOK2
0.0163239	4.19096	down	THOC7
0.0181769	4.18809	down	MIS18A
0.00452968	4.18453	down	POP5
0.0284316	4.18084	down	NOP58
0.0115329	4.17925	down	C1QBP
0.0315673	4.17897	down	CFAP298
0.0181849	4.17825	down	TMEM9B
0.00330556	4.1718	down	CATG00000043697.1
0.0331301	4.17042	down	OTUD4
0.0156162	4.16919	down	TECPR1
0.00242486	4.16852	down	LMNA
0.0117249	4.16517	down	SAP30L
0.000515416	4.16067	down	HHEX
0.0164792	4.15172	down	CHCHD2
0.0067974	4.14969	down	TMPRSS6
0.00794885	4.14947	down	VTI1A
0.0463342	4.14928	down	PCSK2
0.00813487	4.14603	down	GLRX2
0.0259449	4.14588	down	FEZF1
0.00527712	4.14346	down	RASGRP4
0.0265568	4.14261	down	GMPPB
0.00239998	4.14078	down	PQLC3
0.00866958	4.14069	down	LDOC1
0.00910023	4.14069	down	TMEM134
0.0240281	4.13899	down	NDUFB5
0.039144	4.13807	down	B3GALNT2
0.0162979	4.13712	down	ZDHHC13
0.0188162	4.1363	down	LAP3
0.0104162	4.13473	down	CATG00000038259.1
0.00940687	4.13386	down	CATG00000067666.1
0.0194324	4.1321	down	MYO9A
0.0193171	4.12962	down	NCR1
0.0109857	4.12744	down	TTYH1
0.00883656	4.12567	down	WNT7A
0.0161393	4.12385	down	MED19
0.00776576	4.1237	down	LTV1
0.00391598	4.12364	down	PBX3
0.00965575	4.11874	down	MRPS6
0.0283648	4.11779	down	CYCS
0.0063658	4.11626	down	BRPF1
0.0111079	4.10926	down	SHC1
0.0222646	4.10005	down	CATG00000114608.1
0.00176247	4.09977	down	TUBGCP2
0.0136059	4.09882	down	ARRDC1
0.00449948	4.09834	down	ALKBH6
0.00155962	4.09739	down	SELENON
0.0056528	4.09638	down	CAPN3
0.00794502	4.09507	down	ECSIT
0.00766901	4.0948	down	RRP36
0.0369371	4.09441	down	SCARA3
0.00909655	4.09392	down	FAM49A
0.0332779	4.0932	down	IL19
0.00497239	4.09307	down	SRSF11
0.0103504	4.09214	down	KRTAP5-7
0.03339	4.0914	down	FBRSL1
0.0188162	4.09116	down	PCDHA1
0.0052155	4.09019	down	CASP7
0.00480658	4.09017	down	MBTPS1
0.011394	4.0901	down	CLEC2B
0.0250978	4.08798	down	PRTN3
0.0178047	4.08702	down	CD151
0.0106361	4.08659	down	ACTL8
0.000575254	4.08519	down	SGTA
0.00113912	4.08222	down	SCAF1
0.00519819	4.0792	down	TRMT2A
0.00864454	4.07645	down	PRXL2C
0.00182514	4.07593	down	TTC39C
0.00128989	4.07396	down	SPATA13
0.00416098	4.07137	down	CATG00000010438.1
0.00577991	4.07084	down	CELF4
0.0069062	4.06977	down	DRG1
0.0068009	4.06966	down	PLCB1
0.0233168	4.06684	down	KCP
0.0179663	4.0665	down	ECI1
0.00226402	4.06617	down	RPS29
0.0204138	4.06609	down	GP1BA
0.0358716	4.06594	down	ZSCAN30
0.0363302	4.06532	down	SMARCA4
0.046297	4.06507	down	SPATC1L
0.0426514	4.06316	down	RNF6
0.0153467	4.06174	down	FXYD4
0.00757764	4.06116	down	EPHA5
0.0413418	4.05855	down	MRPL53
0.00650481	4.05513	down	CATG00000024166.1
0.00516708	4.05457	down	DISC1
0.0332064	4.05406	down	PSMB1
0.00207034	4.05229	down	IL15
0.0306051	4.05079	down	C12orf29
0.0435142	4.04963	down	RRN3
0.00340355	4.04828	down	SAE1
0.0013163	4.04389	down	OCEL1
0.00979394	4.04278	down	IGSF3
0.0096316	4.04255	down	NME4
0.0209248	4.04207	down	RBX1
0.0126691	4.04008	down	KIF5C
0.0240815	4.03819	down	PA2G4
0.00437187	4.03721	down	G6PC3
0.0271163	4.037	down	PPP1R8
0.024464	4.03504	down	PLA2G2F
0.0280693	4.03448	down	GCNT4
0.0187438	4.03365	down	SETD1A
0.00906233	4.03202	down	YTHDC2
0.0117021	4.03201	down	GLMP
0.00274918	4.03174	down	HMOX2
0.00407459	4.03118	down	NEURL2
0.00175325	4.02973	down	BAHCC1
0.0163658	4.02921	down	BIN1
0.0221183	4.02867	down	PLCD1
0.0111079	4.02559	down	ATP5ME
0.00499477	4.02477	down	RPL4
0.0249682	4.02301	down	SAMD14
0.0323361	4.02248	down	RHOA
0.0109857	4.01902	down	ARSB
0.00816526	4.01816	down	AC004997.1
0.0273932	4.01391	down	PRF1
0.00432679	4.0133	down	NDUFA10
0.0364825	4.00849	down	MED14
0.00233546	4.00503	down	GON4L
0.0315418	4.00043	down	FSCN2
0.00773797	4.00038	down	MRFAP1
0.00480755	3.99906	down	FGFBP1
0.00395022	3.99818	down	NCKAP1L
0.0219234	3.99802	down	OR52E8
0.0180225	3.998	down	PCDHGB4
0.0362824	3.99728	down	MCUR1
0.0037616	3.99705	down	NOL11
0.00950262	3.99221	down	RGS19
0.0364514	3.99138	down	COPS7B
0.0030711	3.9913	down	EMC10
0.0175655	3.98941	down	IL32
0.0057647	3.98781	down	ABI3BP
0.00322175	3.98743	down	CATG00000109844.1
0.000747763	3.98694	down	MTHFD1L
0.0054199	3.98648	down	ALDH16A1
0.0338397	3.98456	down	PPP2R2B
0.00435474	3.9842	down	TBRG1
0.0381954	3.98342	down	CLC
0.000598897	3.98329	down	KDF1
0.0479803	3.98297	down	VIL1
0.0165627	3.98194	down	BST2
0.00961156	3.98167	down	GINM1
0.00260042	3.97864	down	HEATR5B
0.0101581	3.97802	down	PSG9
0.0159377	3.97713	down	HPSE2
0.031598	3.97681	down	CATG00000001363.1
0.0324077	3.97622	down	ZNF593
0.0157421	3.97463	down	CERS2
0.00577991	3.97137	down	IGSF8
0.0176657	3.97081	down	TCL1A
0.042054	3.9708	down	MRPS9
0.00373335	3.96834	down	EPHA4
0.0233137	3.96808	down	PRDX6
0.00649142	3.96709	down	KCNG3
0.0308588	3.96691	down	MRPL49
0.0140298	3.96601	down	NFATC2IP
0.0215567	3.9652	down	PMVK
0.0137306	3.96514	down	MRPL45
0.0133532	3.964	down	MPHOSPH10
0.000506838	3.96382	down	TMEM86B
0.00830306	3.96376	down	HLA-E
0.00690616	3.9627	down	IRF3
0.0146939	3.95603	down	POLR2J
0.00396149	3.95599	down	GPHN
0.000506838	3.95299	down	LENEP
0.040444	3.95111	down	LGALS1
0.0305927	3.95092	down	KHSRP
0.014629	3.94965	down	TMX2
0.0026238	3.94957	down	TCEAL6
0.0268894	3.94757	down	FOXP4
0.00129954	3.94706	down	PRG2
0.0394401	3.94556	down	VPS37B
0.005492	3.94506	down	SLC25A34
0.0266504	3.94186	down	ANP32B
0.0033759	3.93868	down	ENTPD4
0.019118	3.93419	down	CATG00000064650.1
0.00175114	3.92961	down	GPR137
0.0307341	3.9293	down	PRIM2
0.00439104	3.92729	down	TMEM260
0.0105819	3.9256	down	IFI30
0.00285394	3.92327	down	CENPB
0.0089021	3.92077	down	MOBP
0.0355255	3.91893	down	ICAM3
0.0133016	3.91766	down	AL662899.2
0.0199447	3.91673	down	OR5K3
0.00760414	3.9167	down	SUMF2
0.00905653	3.91497	down	TMEM59L
0.0205477	3.91416	down	HINT1
0.00118891	3.91404	down	BAK1
0.000506838	3.91017	down	NECTIN3
0.0440946	3.90641	down	SCFD2
0.00606879	3.9043	down	UBXN6
0.0242911	3.90012	down	TNRC6C
0.0250694	3.89653	down	TMEM38A
0.0013996	3.89527	down	POMT2
0.0251847	3.89038	down	CYP2R1
0.00889488	3.88919	down	SNRPE
0.00516739	3.88793	down	RRS1
0.00236519	3.88747	down	DYNLT1
0.0113761	3.88697	down	ADIG
0.00331458	3.88589	down	SMG8
0.0121052	3.88493	down	KNCN
0.00368296	3.8813	down	TRIM62
0.00547953	3.88023	down	SLC25A4
0.00849157	3.87892	down	VDAC2
0.0182366	3.87807	down	MAP10
0.00778319	3.87717	down	C9orf116
0.00151256	3.8769	down	PHC1
0.00646361	3.8752	down	HPX
0.0376877	3.87343	down	PBXIP1
0.00796642	3.87288	down	FHAD1
0.0149011	3.87241	down	RCL1
0.00707644	3.87238	down	TMEM173
0.0149727	3.87218	down	LMTK3
0.00685626	3.87142	down	AGL
0.0199288	3.87056	down	THAP12
0.00368624	3.86718	down	ANKS6
0.00272471	3.86673	down	CPEB2
0.0289323	3.86644	down	RPS15A
0.00828256	3.86607	down	GPR161
0.00799708	3.86378	down	DPM3
0.0238757	3.86244	down	GLUD2
0.0201491	3.86186	down	TMEM160
0.0178734	3.86154	down	AL662820.1
0.0462629	3.86003	down	UPF1
0.00166576	3.8539	down	AP1S1
0.0334277	3.8496	down	STUM
0.0196559	3.84806	down	MAN1A2
0.00272471	3.84715	down	P2RY10
0.00279666	3.84521	down	CERCAM
0.0137843	3.84503	down	THOC2
0.0207814	3.84467	down	KCNH7
0.0132683	3.84316	down	MTHFD1
0.00496183	3.8426	down	THOC6
0.00272471	3.84236	down	MGAT4A
0.0446475	3.84187	down	MFAP4
0.00487045	3.84166	down	NEU1
0.0132053	3.83965	down	OR6P1
0.00191683	3.8348	down	LANCL1
0.00432364	3.83425	down	PACRG
0.0367627	3.83413	down	ADAM11
0.00930333	3.83405	down	TPTEP2-CSNK1E
0.0222573	3.83393	down	TFDP3
0.0179876	3.83356	down	DECR1
0.00721673	3.82879	down	ZNF771
0.0149011	3.8257	down	SEC23A
0.0363059	3.82344	down	KIAA0513
0.00763892	3.82238	down	EMC8
0.00453008	3.82166	down	SPPL2B
0.00396306	3.82116	down	MAN2C1
0.0134692	3.81998	down	SPATA13
0.000450384	3.81892	down	AGAP3
0.0166503	3.81766	down	SEMA3G
0.0141271	3.81582	down	ENHO
0.0136782	3.81461	down	TOX4
0.0285452	3.8119	down	CTBP2
0.00919182	3.81135	down	ADGRE1
0.000615579	3.81086	down	NKX3-1
0.0101729	3.80931	down	BRD2
0.0047816	3.80735	down	FAM169A
0.00823585	3.80537	down	SART3
0.00691908	3.80363	down	FCGBP
0.00386885	3.80285	down	CARD18
0.00135705	3.80176	down	AC007216.2
0.00649369	3.79998	down	CATG00000052918.1
0.00732976	3.79892	down	MAP2K7
0.0276226	3.79803	down	GRN
0.00668582	3.79675	down	FGL2
0.027363	3.7963	down	OR10G2
0.0054199	3.79585	down	RUBCNL
0.0231746	3.79502	down	PFDN1
0.0071399	3.7936	down	GTF2B
0.0107473	3.79322	down	AL353354.1
0.0176394	3.79313	down	FAM234A
0.0124135	3.79003	down	REXO4
0.0175811	3.78719	down	POLR3A
0.00878203	3.78356	down	IPO5
0.018728	3.78313	down	IKZF1
0.00237503	3.78303	down	CYB5R1
0.00771815	3.77827	down	TAGAP
0.0401336	3.77745	down	YIF1B
0.0118684	3.77671	down	CLDN7
0.00946492	3.7763	down	SRSF10
0.013009	3.77517	down	USP9X
0.00770937	3.77372	down	SNRPF
0.0271408	3.7736	down	PHYKPL
0.0221645	3.77204	down	LYSMD2
0.000663055	3.76628	down	RPS4X
0.00611985	3.76574	down	GGTLC2
0.0136486	3.76437	down	DDRGK1
0.0165534	3.76383	down	TCEAL2
0.00318711	3.7606	down	FLNC
0.0289138	3.75721	down	CATG00000043364.1
0.00305143	3.75719	down	GSTT1
0.0467358	3.7567	down	MCM4
0.0138975	3.75298	down	SFMBT1
0.0165638	3.75132	down	GPR152
0.00272471	3.75055	down	MORN1
0.00321221	3.74692	down	GNS
0.00740313	3.74671	down	CD47
0.0103958	3.7463	down	ANKRD13B
0.0109664	3.74608	down	SPOUT1
0.00391071	3.74508	down	ZC3H3
0.0143943	3.74277	down	LY86
0.0051262	3.741	down	C2CD3
0.0238964	3.73936	down	ASGR1
0.0371794	3.7379	down	ADD2
0.00277353	3.73532	down	IRF7
0.00469195	3.7342	down	PSG5
0.0254661	3.73369	down	ZNF160
0.0011084	3.73324	down	DNASE1L2
0.0147956	3.73164	down	POLD2
0.00382488	3.7305	down	TRAF4
0.0214802	3.72714	down	COL18A1
0.0303651	3.72567	down	MOB3C
0.000561845	3.72527	down	TBX5
0.0110661	3.72476	down	ZCCHC18
0.0154102	3.72436	down	NRK
0.025251	3.72427	down	ASTN2
0.00522732	3.72367	down	INS
0.0440347	3.72343	down	ARVCF
0.00616602	3.72258	down	ST3GAL1
0.00922477	3.72205	down	G6PD
0.0217753	3.7219	down	GRWD1
0.00660273	3.72114	down	NCR2
0.00513209	3.72061	down	AP2S1
0.0222622	3.72042	down	KRT5
0.0391213	3.71922	down	CNPY3
0.015126	3.71776	down	MED30
0.00256786	3.71708	down	MRPL11
0.00585865	3.71492	down	TTC17
0.031225	3.71372	down	CATG00000001288.1
0.0335621	3.71318	down	CATG00000097059.1
0.000841997	3.71215	down	SIMC1
0.027761	3.71079	down	CATG00000034825.1
0.00976981	3.71049	down	DEFB121
0.0254686	3.71035	down	TUBB2A
0.00949157	3.70802	down	SLC17A5
0.0252706	3.70525	down	DHRS4L2
0.0103872	3.70494	down	CERS5
0.0317848	3.69893	down	AL645922.1
0.00948187	3.69693	down	ZNF32
0.00719694	3.69562	down	CLCNKB
0.00103711	3.69016	down	NOB1
0.00763892	3.68996	down	RDH13
0.019002	3.6896	down	SPATA20
0.0297213	3.68855	down	CATG00000047157.1
0.026451	3.68764	down	MC2R
0.00183449	3.68684	down	ASB13
0.0226851	3.6868	down	CRIP3
0.00183064	3.68612	down	PIGB
0.00992966	3.68585	down	MIB2
0.00269969	3.68405	down	SRM
0.0332496	3.68362	down	CAPN3
0.00965575	3.68118	down	TBC1D3B
0.000590184	3.67801	down	NAV2
0.0378064	3.67593	down	GART
0.0150505	3.67547	down	CPNE1
0.0444277	3.66847	down	MRS2
0.00435552	3.66831	down	LUC7L3
0.000886319	3.66803	down	CEMIP2
0.0209209	3.66508	down	TMEM38B
0.0107026	3.6647	down	SLAIN2
0.0328281	3.66465	down	AC009977.1
6.6077e-05	3.66282	down	KYNU
0.0213143	3.66077	down	DTX2
0.0296956	3.65856	down	FBXL8
0.0172298	3.65797	down	ABT1
0.0104513	3.65727	down	TSTD1
0.0273822	3.65699	down	RDH14
0.0174883	3.65182	down	VDAC3
0.0221721	3.64981	down	CSNK1D
0.0197543	3.64864	down	HIST3H2A
0.0275386	3.64793	down	THPO
0.0326085	3.64783	down	GAPDH
0.00849222	3.64465	down	KLRG2
0.0063669	3.64356	down	UBQLN4
0.00446429	3.64306	down	ENY2
0.0036685	3.64246	down	ARCN1
0.0195936	3.64229	down	ZNF500
0.00946492	3.64221	down	ZNF675
0.0277274	3.64207	down	ZNF385D
0.00703484	3.64146	down	PCSK6
0.00400464	3.6383	down	CALHM2
0.0131571	3.63817	down	MED10
0.022082	3.63704	down	SF3B3
0.0312337	3.63572	down	ARID5B
0.00029531	3.63505	down	MAZ
0.00705613	3.63443	down	ACSM1
0.00256786	3.63407	down	CATG00000107360.1
0.0220274	3.63315	down	CKM
0.0034772	3.6325	down	PYCR3
0.0221467	3.63015	down	ESYT2
0.00326407	3.62963	down	TBC1D4
0.0157569	3.62766	down	GOLT1B
0.0361852	3.62696	down	AC092073.1
0.00245383	3.6258	down	ISM1
0.00999658	3.62568	down	CTLA4
0.0271615	3.62558	down	GPR137B
0.000369892	3.62533	down	HAUS4
0.0463683	3.62466	down	ZNF22
0.0215026	3.62156	down	LTV1
0.0112045	3.61747	down	NMT2
0.0381865	3.61702	down	SLC25A23
0.0139049	3.61448	down	RXFP3
0.00682707	3.61419	down	CATG00000057494.1
0.0156249	3.61412	down	PSG9
0.00599033	3.61353	down	MRPL43
0.00331343	3.61264	down	KLK5
0.0291029	3.61112	down	MBTPS2
0.0355018	3.61039	down	AGPAT5
0.0373586	3.60993	down	KLHL31
0.0341144	3.60872	down	ZNF74
0.0182676	3.60788	down	SYPL2
0.00407856	3.60631	down	CRY2
0.00228178	3.60464	down	HMOX2
0.000597546	3.60461	down	WDR24
0.0127087	3.6028	down	SLC41A1
0.00603987	3.6027	down	TC2N
0.00919182	3.60114	down	TTC32
0.00085421	3.60036	down	RAB40A
0.0161156	3.59796	down	MEI1
0.0169632	3.59617	down	AQP2
0.00517779	3.59356	down	SETD6
0.0199288	3.59355	down	OAZ3
0.0254138	3.59342	down	MPDU1
0.0267241	3.59331	down	UFL1
0.0105345	3.59062	down	BDH1
0.00492202	3.58809	down	APOA5
0.0125756	3.58705	down	CATG00000081639.1
0.00376395	3.58247	down	EIF2B1
0.0243481	3.58243	down	CATG00000015176.1
0.0269454	3.581	down	S100A6
0.0211905	3.58067	down	PEPD
0.00681601	3.57531	down	PCDHGA12
0.000598897	3.57472	down	KCNIP2
0.0142216	3.57347	down	NOL9
0.00455797	3.57334	down	PARL
0.012006	3.57128	down	FAM86C1
0.0462563	3.56996	down	CSTB
0.00299254	3.56993	down	SCARF2
0.0423671	3.56981	down	ANKIB1
0.0103104	3.56946	down	CATG00000031471.1
0.000615579	3.56893	down	DUX4
0.00207315	3.56652	down	RGS9
0.0101869	3.56636	down	PARP1
0.0142273	3.56279	down	SPATA32
0.00128653	3.55698	down	ORC3
0.0123865	3.55691	down	OR10S1
0.013138	3.55529	down	SNX22
0.0166418	3.55454	down	BAX
0.0114317	3.55447	down	LRRC47
0.00179058	3.55437	down	WDR97
0.00331343	3.554	down	CAMK2N2
0.000239059	3.55253	down	SLC35C1
0.0468535	3.55212	down	ZXDA
0.00610077	3.55211	down	RDH5
0.0198859	3.55035	down	ZCCHC10
0.00854022	3.55001	down	DPP7
0.0219859	3.5494	down	COMMD1
0.0197586	3.54877	down	CYP2D6
0.00368008	3.54807	down	RPS28
0.00482342	3.54644	down	CATG00000088381.1
0.0313417	3.54615	down	BHLHA15
0.0390993	3.5444	down	SLX1B
0.0423671	3.54257	down	TTC37
0.0065417	3.54249	down	TXK
0.00409201	3.54076	down	TIMELESS
0.0146127	3.5395	down	ZNF385A
0.0019234	3.53848	down	CREBZF
0.0181444	3.53775	down	TNK1
0.00209118	3.53755	down	WDR27
0.0435658	3.5365	down	SYNJ2BP-COX16
0.0188203	3.53476	down	PUM3
0.00934083	3.53341	down	ASIC4
0.0382442	3.53319	down	ALOXE3
0.0163976	3.53286	down	RELL2
0.0241594	3.5315	down	ANXA5
0.0160771	3.53009	down	IL1RAP
0.0152849	3.52987	down	PSD
0.0248907	3.52951	down	XAGE3
0.000532961	3.52891	down	RPL26
0.0175811	3.52844	down	BEX1
0.0018547	3.52741	down	CCL27
0.0108131	3.52732	down	IL11RA
0.0101118	3.52324	down	CATG00000040340.1
0.000744183	3.5226	down	ARHGEF25
0.00301656	3.5222	down	FBXO28
0.0163976	3.51955	down	SCUBE2
0.0423845	3.51832	down	ATP6V1G1
0.00628402	3.51818	down	FAM98C
0.0108138	3.51753	down	PHC2
0.00416098	3.51725	down	CDHR5
0.0101012	3.51712	down	DFFA
0.00318711	3.51539	down	KRT10
0.00163988	3.51465	down	CATG00000038319.1
0.0364889	3.51437	down	WDR17
0.0293892	3.51434	down	ACP1
0.0397089	3.51277	down	CHORDC1
0.0246475	3.51156	down	OSCAR
0.0213118	3.51129	down	DYNC1H1
0.0122018	3.51115	down	YWHAB
0.0416957	3.51111	down	ZNF582
0.0217519	3.51055	down	GPX3
0.0371794	3.50906	down	PLEKHG7
0.017361	3.508	down	ASTE1
0.00573722	3.50799	down	RFX5
0.0187438	3.50742	down	LSS
0.0210458	3.50555	down	MTCH2
0.0200299	3.505	down	MAGEA8
0.00489973	3.50414	down	LYNX1-SLURP2
0.0245526	3.50376	down	SUPT16H
0.00631486	3.50215	down	VEZT
0.00653278	3.50036	down	MTA3
0.0210521	3.49899	down	RASD1
0.0329917	3.49423	down	RPAP2
0.000189393	3.49415	down	DUSP2
0.03329	3.49169	down	TNPO2
0.048249	3.49125	down	PRR32
0.0136745	3.49036	down	CCDC60
0.000329919	3.48964	down	CSF2
0.0204019	3.48956	down	PDE7A
0.00291683	3.48922	down	PAXX
0.00136164	3.48841	down	SFXN4
0.0177889	3.48802	down	TRIR
0.00472591	3.48613	down	CIB1
0.00254978	3.48493	down	SLC22A5
0.0131624	3.48319	down	SRP9
0.0124405	3.47883	down	C9orf78
0.00724135	3.47825	down	REXO4
0.0032856	3.47761	down	NF2
0.016252	3.47427	down	KIAA0391
0.00595119	3.47363	down	DALRD3
0.00925669	3.47212	down	MUC20
0.0206494	3.47081	down	CNKSR2
0.0116687	3.46932	down	EIF4A1
0.0218646	3.46821	down	DNAJC1
0.00372999	3.46749	down	PCBP2
0.00673759	3.46699	down	IL4
0.0378302	3.46656	down	CATG00000040592.1
0.0221264	3.4641	down	FCN1
0.00436633	3.46345	down	CATG00000046838.1
0.0125053	3.46323	down	CEP57L1
0.0489402	3.45859	down	NPTX2
0.0349003	3.45138	down	ZNF24
0.00382488	3.44962	down	BRF1
0.00248002	3.44896	down	KBTBD13
0.00757494	3.44852	down	ARMCX2
0.019466	3.4485	down	CATG00000028394.1
0.0202565	3.4476	down	TRIM29
0.0360207	3.44601	down	LACTB
0.00135705	3.44484	down	CC2D1A
0.0433254	3.44036	down	LINC02210-CRHR1
0.00285394	3.43955	down	ZNF836
0.0212783	3.43873	down	OR7C1
0.0150012	3.43764	down	CD40LG
0.0253003	3.43725	down	FYN
0.00838747	3.43554	down	ISCA1
0.00523062	3.43426	down	RAB34
0.00367386	3.43356	down	C1orf174
0.00690664	3.4335	down	TAC3
0.00160861	3.43348	down	KARS
0.023762	3.43234	down	PIGH
0.0416183	3.43177	down	CATSPERZ
0.00289683	3.4314	down	PGAM2
0.0202093	3.43007	down	MCFD2
0.026641	3.42484	down	CHRNA7
0.0237079	3.4235	down	FASN
[truncated: 1,805 more rows]

## Sheet: up_Mild_vs_HC
Table S2 DEGs
up_Mild_vs_HC
Adjusted p-value	Fold Change	Regulation	GeneSymbol
7.1664e-05	1700.83	up	TEX101
0.00130633	851.573	up	FAM177B
1.099e-05	344.315	up	KLK8
1.1721e-05	189.059	up	TRIM6
1.099e-05	183.222	up	UMOD
0.00298531	112.879	up	OR51E1
1.1721e-05	107.508	up	PXMP4
3.336e-06	101.048	up	ATG5
3.336e-06	98.6259	up	HAPLN2
0.000730388	83.787	up	RSPH6A
4.225e-06	83.1181	up	GLUD1
3.336e-06	72.372	up	PRDX1
0.00275797	67.4986	up	KCNJ8
0.00873733	62.3949	up	CLEC1A
0.00315039	60.0266	up	CR769776.1
1.7751e-05	55.0688	up	F10
9.4256e-05	53.788	up	HELB
0.0109767	48.0095	up	SPRY3
2.8935e-05	46.8373	up	S100A16
0.00225161	45.5701	up	C19orf85
0.00153808	45.1042	up	XKR9
1.5539e-05	42.7774	up	BEAN1
0.00102328	42.3648	up	CATG00000012021.1
0.000150647	40.6331	up	NBPF6
0.00641345	40.5778	up	PRR11
0.000296834	39.3683	up	CNNM2
0.000116448	37.3534	up	MARCKSL1
0.000934583	35.7256	up	SLC4A2
7.1664e-05	35.4866	up	LARP1B
5.6142e-05	34.6516	up	C11orf40
3.9563e-05	33.7663	up	IFT52
0.000545127	33.5991	up	CATG00000117912.1
0.000199821	32.3747	up	SLC6A2
5.026e-06	31.4169	up	ARHGEF1
0.000955697	30.5464	up	LKAAEAR1
0.0047618	30.0782	up	RSAD2
2.8257e-05	29.9404	up	CATG00000038628.1
0.007691	29.6658	up	CATG00000007594.1
0.00014497	29.5099	up	TMEM143
0.00433164	29.428	up	VPS41
2.4693e-05	28.5659	up	ZFP37
0.00357584	28.4805	up	CATG00000115745.1
0.00040244	28.0318	up	BRIP1
0.0190506	27.6693	up	CATG00000083678.1
2.5583e-05	27.6667	up	ILDR1
1.7751e-05	26.6213	up	HES5
0.000416701	26.5358	up	CATG00000058631.1
0.00186725	26.2672	up	PPP1R36
0.0162889	26.2333	up	DGAT1
2.1339e-05	25.8452	up	SEPT12
0.000173913	24.9668	up	CERKL
0.0147286	24.5994	up	CATG00000113928.1
2.9387e-05	24.1908	up	SP140
0.00014385	23.9442	up	RASAL2
0.00936142	22.9334	up	IGBP1
0.0259176	22.2916	up	GABRB2
0.000938659	22.2645	up	ADAMTS16
0.00235272	22.2434	up	SPON2
0.000278377	22.196	up	CATG00000062999.1
9.7065e-05	22.1541	up	CATG00000015125.1
9.4256e-05	22.0035	up	SPP2
0.00812208	21.5539	up	KRTAP4-12
0.000150027	21.5006	up	KYAT1
0.00717723	21.4811	up	SLC33A1
0.000923086	21.1403	up	CPZ
0.0260368	20.793	up	CATG00000040684.1
0.0181479	20.5262	up	CATG00000022646.1
0.00045761	20.2711	up	PAK6
0.000153285	20.0848	up	PPP1R12A
0.0409517	19.877	up	DRGX
0.00235861	19.6674	up	ZNF275
0.00622321	19.2568	up	RBMS2
1.7751e-05	19.1669	up	KIR2DL1
0.000820477	18.9615	up	INS-IGF2
0.00970497	18.7043	up	IGF1
0.0168912	17.8458	up	TOMM40
0.00372484	17.8285	up	RSPO4
0.000562837	17.574	up	CATG00000032673.1
0.00639508	17.4272	up	AC011448.1
7.7186e-05	17.2898	up	GJD3
0.00011725	17.2587	up	PANK1
0.00125182	17.1239	up	SPRN
0.0043718	17.0673	up	TSPAN7
2.8935e-05	16.9537	up	NDUFA4L2
0.00185308	16.7351	up	TRIM6
0.000124104	16.6443	up	TRIM5
0.00070036	16.545	up	HNRNPU
0.00938908	15.997	up	CATG00000030444.1
9.4256e-05	15.8258	up	RPL3L
0.00168668	15.6616	up	USP18
2.489e-05	15.4359	up	INHBE
0.000684205	15.3421	up	STX1A
0.00425989	15.3009	up	RMI1
0.000542623	15.0378	up	CALCA
0.000343109	14.9803	up	TRH
4.014e-05	14.685	up	LCN9
0.00410681	14.6611	up	NAT16
0.000190682	14.4944	up	PPY
0.000558959	14.219	up	TMEM114
7.1867e-05	14.0106	up	CENPK
0.0307304	13.9664	up	ZFP91-CNTF
0.00243322	13.9569	up	MARC1
0.000139579	13.9276	up	C1QTNF9
0.00885027	13.9096	up	CATG00000079024.1
0.00615609	13.8327	up	CD300LG
0.00756003	13.7795	up	IFI44L
0.00277684	13.7622	up	CA12
0.00705617	13.6214	up	KLHL6
0.000208811	13.5809	up	GCSAML-AS1
0.00623969	13.5148	up	VOPP1
0.00417295	13.5005	up	TRPC3
0.00969611	13.4632	up	KRT38
1.2421e-05	13.3893	up	ZNF706
0.00303749	13.3284	up	SLC32A1
9.7564e-05	13.3198	up	OR2M7
0.00233666	13.1818	up	KIF18B
0.00159087	13.1768	up	KRTAP10-10
0.00707503	13.1044	up	MTFP1
0.00125422	13.0186	up	CATG00000053260.1
0.000252032	13.0073	up	RBPMS
0.00163928	12.9298	up	CATG00000068982.1
0.0050147	12.8857	up	AC104452.1
0.00248051	12.7161	up	CXCL14
0.00291185	12.6342	up	SET
0.0289884	12.5875	up	CELF6
0.00112315	12.5808	up	CATG00000098669.1
0.00148781	12.502	up	PALM2
3.928e-05	12.4897	up	IRF2BP1
0.0156851	12.4769	up	TBC1D7
0.00558055	12.415	up	CCL8
0.00287419	12.2581	up	CATG00000080562.1
0.000469984	12.1794	up	KRTAP5-11
0.00254951	11.9389	up	AC136297.1
0.00215329	11.9299	up	SLC38A6
1.7751e-05	11.7095	up	PSMF1
0.00211184	11.6499	up	CATG00000108425.1
0.000287429	11.499	up	UQCC3
0.000856116	11.4448	up	OR9K2
0.000109736	11.4036	up	ZNF462
0.00100097	11.3698	up	GPRIN2
0.00216291	11.2493	up	TNFAIP6
0.00677759	11.2428	up	GBGT1
3.336e-06	11.1094	up	ZNF28
0.000669067	10.9357	up	STEAP4
0.000954436	10.916	up	ELOVL3
0.000116448	10.908	up	RBBP4
0.0228436	10.9005	up	CATG00000087695.1
0.00191766	10.8821	up	FAM98B
0.00079248	10.7578	up	GNG4
0.000983767	10.7507	up	AC091948.1
0.000305761	10.6645	up	FGF1
1.9248e-05	10.5467	up	KRTAP29-1
0.0200593	10.4073	up	CXorf40B
0.000941159	10.2553	up	NDUFA3
0.0145321	10.2292	up	CATG00000090976.1
0.0135419	10.1869	up	SOX12
0.00420607	10.143	up	ATOH7
0.00926322	10.1057	up	FAM243B
0.00162116	10.0624	up	DEFB119
0.000579832	9.97281	up	SPDYA
0.00082443	9.79489	up	AP000688.1
0.0166531	9.79059	up	GIF
0.00461918	9.76584	up	RPL17
0.00160392	9.7575	up	RNF135
0.00448415	9.75378	up	CATG00000038300.1
0.00241077	9.74028	up	CCNB1
0.00205639	9.71315	up	CRLS1
0.00425989	9.62296	up	HDGFL1
0.0125538	9.62231	up	ZNF251
0.0015693	9.61132	up	MTRNR2L5
0.0011014	9.53918	up	CATG00000017196.1
0.0111876	9.52149	up	CCDC148
0.000418495	9.46351	up	PCDHB2
0.0129785	9.43931	up	HIBCH
0.0105801	9.41719	up	CATG00000032376.1
0.000989809	9.37832	up	TMEM236
0.015613	9.33894	up	SATB2
0.0175188	9.3262	up	APELA
0.000864365	9.32314	up	SIPA1L2
0.0188533	9.30719	up	AIF1L
9.7564e-05	9.30384	up	TBCD
0.0225895	9.30057	up	TARS
0.00543734	9.23815	up	LMF1
0.00108624	9.14135	up	CATG00000007650.1
1.9248e-05	9.04082	up	TNNC2
0.00193136	8.98539	up	AX748369
0.00298531	8.9691	up	GOLGA8N
0.00418029	8.89557	up	SAMD9L
0.00257814	8.86439	up	VSIG10L2
0.000584459	8.80163	up	ACBD4
0.00443476	8.80098	up	SCARB1
0.0116866	8.77039	up	KCNJ10
0.0123161	8.718	up	NEK2
0.0021649	8.69787	up	RXYLT1
2.5583e-05	8.69192	up	MUTYH
0.00024831	8.67958	up	CATG00000038258.1
0.000276083	8.62481	up	CATG00000024467.1
3.1525e-05	8.61414	up	C3orf80
0.000741414	8.6055	up	FBXO11
0.00346676	8.4852	up	RTN4RL1
0.00218718	8.445	up	HIST1H4B
0.00902015	8.4349	up	CATG00000028059.1
0.00104294	8.42685	up	GADD45G
0.0298249	8.40212	up	DUSP14
0.000365366	8.39559	up	STRN4
0.000585686	8.35596	up	CXCL6
0.000442493	8.35532	up	RAVER1
0.00700688	8.30257	up	FCGR1A
0.00938794	8.26958	up	SRSF7
0.0181762	8.2675	up	CCT7
1.7759e-05	8.20541	up	GOLPH3
0.00778907	8.18267	up	PLA2G2D
0.00093309	8.1274	up	TCN2
0.0351484	8.09425	up	PRPF40A
0.000680157	8.06974	up	CATG00000032947.1
0.0300643	8.06861	up	OR5H1
0.0143083	8.06297	up	CATG00000023238.1
0.0104635	8.05778	up	PCARE
9.7065e-05	8.03962	up	SMTN
0.00338809	8.01497	up	IL13
0.00100097	7.98588	up	CCDC9B
0.000987577	7.9844	up	HIST1H4F
0.0029275	7.97483	up	CDC25A
0.000631067	7.89235	up	CCDC106
0.00014497	7.82159	up	SPATA4
0.0059981	7.79397	up	CATG00000066043.1
0.0301008	7.79275	up	BAG1
0.00113633	7.78436	up	CATG00000088201.1
0.0120204	7.78211	up	PDE8B
0.0117808	7.77923	up	ABCB7
0.000303193	7.60182	up	CYP11B1
0.0366836	7.58196	up	POFUT1
0.00407559	7.55868	up	NEK3
0.00285604	7.54963	up	ZNHIT2
0.00322136	7.51272	up	TYMS
0.000720953	7.45968	up	PROKR1
0.0277798	7.45031	up	EXO5
0.0302729	7.41592	up	CATG00000079533.1
0.000817031	7.41022	up	BHLHB9
0.0188709	7.40385	up	ADRA1D
0.00355049	7.39168	up	HDAC4
0.0010868	7.37352	up	UBE2G2
0.00120563	7.32915	up	TCAF2
0.000111411	7.26254	up	USP44
9.4256e-05	7.21497	up	CATG00000002734.1
0.00895669	7.21308	up	H2AFX
0.00016808	7.19899	up	CATG00000087082.1
0.00159307	7.19643	up	GJB1
0.00774305	7.19091	up	ID4
0.00147839	7.11077	up	IFI6
0.00235317	7.05162	up	PLCH2
0.000287429	7.05073	up	PURG
0.000539042	7.02784	up	LIPA
0.0141104	7.01753	up	INSL4
0.0211016	6.96858	up	TROAP
0.0017166	6.95946	up	VCAN
0.00417058	6.8875	up	ACSBG1
0.000146163	6.84999	up	TMOD3
0.000185728	6.82214	up	PDLIM2
0.000669067	6.78791	up	FARSA
0.00907257	6.76929	up	DDX60
0.00256637	6.74795	up	PPP4C
0.00273033	6.72499	up	ZNF181
0.00021406	6.70868	up	KIF27
0.000296834	6.69952	up	NLE1
0.0367516	6.69518	up	TAS2R41
0.0389571	6.68832	up	ISG15
0.00127935	6.66658	up	CDC42EP4
0.029258	6.64873	up	ETV3L
0.00211911	6.63185	up	PRRG4
0.000831201	6.60918	up	ACTB
9.7564e-05	6.53563	up	EMC6
0.00014497	6.52835	up	RNF103
0.00478311	6.5026	up	ATRIP
0.000275904	6.48873	up	CTDP1
0.00595109	6.45783	up	HSPA12B
0.00802532	6.4457	up	CATG00000035216.1
0.0313708	6.44152	up	CDK5RAP1
0.0023671	6.43024	up	OAS2
0.0103144	6.42682	up	PRR36
0.0195699	6.41204	up	BARD1
0.0346752	6.40702	up	HYAL2
4.014e-05	6.39169	up	CATG00000031630.1
0.00523776	6.38452	up	XK
0.00101724	6.37088	up	CATG00000057774.1
0.0074827	6.34318	up	IFIH1
0.000577413	6.31836	up	TMEM171
0.0210756	6.31058	up	HESX1
0.000519094	6.29524	up	RGS20
0.0138637	6.2873	up	ELK1
0.00497194	6.28483	up	CSPG5
0.00027541	6.27571	up	ELANE
0.00906755	6.25779	up	IFT43
0.000684205	6.2053	up	CIART
0.000365366	6.17731	up	PRG2
0.000634534	6.17046	up	GMEB2
0.000984594	6.15891	up	SBK2
0.000369349	6.15159	up	ZNF17
0.000284989	6.14941	up	CATG00000116938.1
0.00402275	6.09977	up	ZNF277
0.00496631	6.09153	up	CLDN19
0.00108215	6.0708	up	HJURP
0.00480696	6.06829	up	SLC6A2
1.231e-05	6.06191	up	CLUAP1
0.0180394	6.05887	up	REG3A
0.0312833	6.03497	up	MYC
0.00155884	6.00174	up	SRCAP
0.00119378	5.99744	up	UGT1A9
0.000248884	5.9954	up	TBC1D22B
0.018922	5.99458	up	INO80D
0.0192422	5.99172	up	PNLIPRP3
0.0367744	5.98397	up	MOXD1
0.00104826	5.96554	up	NMUR2
0.00502893	5.95692	up	TMEM106A
0.00922126	5.94759	up	ANKRD54
0.000296834	5.94255	up	PCP4
0.000329711	5.93744	up	CMTM7
0.000350793	5.90602	up	TSPAN15
0.0118742	5.87614	up	KIAA1549L
0.00282581	5.87119	up	SRPX2
0.00129391	5.86995	up	COMMD3
0.00517789	5.86059	up	CARD6
0.0360055	5.85228	up	KBTBD4
0.000411889	5.84571	up	CHST1
0.037163	5.82646	up	GPBAR1
0.000954436	5.81475	up	ACTG2
0.000856116	5.8026	up	ANGPTL2
0.00288863	5.78774	up	GPS1
0.00318775	5.76967	up	ZDHHC9
0.0252973	5.76813	up	NRP1
0.00104053	5.76543	up	CATG00000107322.1
0.00564187	5.74714	up	CATG00000040787.1
0.0347434	5.73242	up	CATG00000011123.1
0.00477451	5.73006	up	CACNG5
0.00736055	5.71574	up	ZNF524
0.0126282	5.70843	up	PLXDC1
0.00190502	5.70562	up	GSDME
0.000989809	5.67196	up	NGLY1
0.00137674	5.64201	up	ENPP5
0.0051547	5.63946	up	KATNB1
0.00374191	5.62506	up	ZNF384
7.1228e-05	5.61476	up	P2RX1
0.000620591	5.61291	up	HIST1H2AG
0.0101131	5.6041	up	MS4A4E
0.0111825	5.60315	up	RRAD
0.000403228	5.59055	up	OR1M1
0.0384243	5.56608	up	IQCE
0.0020541	5.54571	up	DLGAP5
0.00119101	5.53039	up	CATG00000057034.1
0.00327038	5.51498	up	SCD
0.00882024	5.51452	up	PLK1
0.00108081	5.50414	up	RNF213
0.0139176	5.49684	up	KIF4B
0.00334938	5.49293	up	FCGR3B
0.00172153	5.49182	up	HIST1H1E
0.023748	5.48191	up	RAD1
0.00445419	5.48092	up	RIPPLY1
0.00021406	5.48083	up	ZNF540
0.000359967	5.47751	up	SHLD1
0.0040807	5.45983	up	PCSK4
0.014903	5.43982	up	CDKN2B
0.000289163	5.43703	up	CACNA1H
0.041229	5.42842	up	CATG00000040187.1
0.0145138	5.42379	up	C20orf203
0.00157485	5.42062	up	PPP4R2
0.0282602	5.4189	up	DDAH2
0.00227299	5.41389	up	HELZ2
0.000631067	5.38736	up	SAMD12
0.000519094	5.38402	up	EPHB4
0.00131834	5.37924	up	CA10
0.0157171	5.37862	up	AL121901.1
0.000376381	5.37786	up	GAP43
0.00447649	5.37781	up	CTNNBIP1
0.0014303	5.35597	up	CCDC155
0.000417254	5.34938	up	PTPRH
0.000634534	5.32852	up	FOXE1
0.0484737	5.32573	up	SHANK3
0.0104411	5.32445	up	ZBTB1
0.012198	5.32438	up	XAF1
0.00179089	5.31217	up	TMEM219
0.0144831	5.29475	up	CAV2
0.0259861	5.27882	up	AP000781.2
0.00104053	5.27694	up	CCT5
0.00284848	5.27457	up	C2orf73
0.0140443	5.26483	up	STX19
0.00276118	5.25685	up	DNAJC21
0.00705408	5.25639	up	CCR8
0.000180109	5.25278	up	DVL3
0.00623008	5.24549	up	DRAM2
0.00220565	5.24198	up	KIAA0895L
0.00014385	5.22059	up	TANC2
0.000287429	5.19816	up	KCNJ11
0.0418136	5.19294	up	C1orf43
0.0212049	5.19181	up	IFI44
0.0157927	5.17515	up	SOHLH1
0.023517	5.17214	up	SDHB
0.0134662	5.16015	up	GNGT2
0.0103098	5.1584	up	TMEM140
0.00994243	5.15812	up	KMT5B
0.000634324	5.1506	up	COA7
0.000511345	5.14981	up	C17orf58
0.0160052	5.14752	up	C10orf99
0.0207448	5.13986	up	SIGLEC14
0.0126615	5.13636	up	STOML2
0.00433164	5.12239	up	IKZF3
0.000227841	5.11487	up	LONRF1
0.00778907	5.10804	up	DLL3
0.00546812	5.10215	up	ROM1
0.0198192	5.09915	up	OAS3
0.0044513	5.08549	up	OR7G2
0.000846419	5.07345	up	MYOD1
0.00365899	5.07237	up	SH2D4B
0.0394365	5.06645	up	PLA2G4E
0.000500783	5.0616	up	GSDMA
0.00276638	5.05813	up	CBWD2
0.00253895	5.04358	up	FXYD6
0.000340636	5.03597	up	GALNT18
0.00406806	5.0341	up	EFNB1
0.00553616	5.01637	up	LTA4H
0.00481833	5.01209	up	PAPOLB
0.0325108	5.01046	up	NFE2L2
0.00113414	5.00779	up	TPRX1
0.000118288	4.99513	up	CATG00000100451.1
0.00895581	4.98969	up	CELSR2
0.00401032	4.9807	up	XRCC4
0.0177144	4.96246	up	HIST1H4A
0.0154452	4.96232	up	OR13G1
0.0121192	4.94295	up	DYSF
0.00816675	4.93748	up	OR2B6
0.0237103	4.9291	up	DIAPH3
0.0136407	4.92893	up	SLC39A8
0.00543504	4.92512	up	C1QTNF6
0.00745911	4.91985	up	LCMT2
0.00149751	4.91275	up	EYS
0.000492979	4.90506	up	KRTAP10-5
0.000186283	4.88725	up	PCDHA10
0.013082	4.88292	up	COX4I1
0.000171909	4.86978	up	IFNA6
0.00435783	4.86215	up	TKTL2
0.00109114	4.85864	up	CLRN1
0.00533306	4.85621	up	SIM1
0.00420309	4.84401	up	SAXO2
8.1536e-05	4.83512	up	OTX1
0.000343109	4.83072	up	RAB33A
0.00307423	4.82664	up	ZNF595
0.00934986	4.81983	up	ADAMTS6
0.0251932	4.81375	up	ZNF710
0.00240611	4.81206	up	LCMT1
0.00797941	4.79921	up	EPSTI1
0.00273033	4.79745	up	KRBA2
0.00181517	4.79449	up	COQ9
0.0188496	4.78749	up	SLC14A2
0.0171379	4.78704	up	DAOA
0.00586124	4.78695	up	PNP
0.000731928	4.76455	up	CYBB
0.00533306	4.76293	up	TENT5A
0.000179885	4.74704	up	ANKRD40CL
0.00234859	4.72899	up	GRIK3
0.000369349	4.71817	up	ANKRD60
0.037954	4.71556	up	CATG00000049624.1
0.0475475	4.70314	up	C1QTNF3
0.00087061	4.70301	up	AMELY
0.0045202	4.6993	up	PRLH
0.00420215	4.6992	up	KRTAP9-7
0.0096285	4.69575	up	CRYGA
0.0380612	4.69365	up	ANKRD22
0.0049319	4.69138	up	ALDH18A1
0.00014385	4.68401	up	FCER2
0.00182618	4.68161	up	PPP1R2B
0.0216621	4.6749	up	CPE
0.00776386	4.6736	up	XCR1
0.00193136	4.66194	up	OPRK1
0.00288376	4.66027	up	SIX1
0.000847825	4.65708	up	KIAA2013
0.00109857	4.64524	up	GPR162
0.00493157	4.63882	up	MTHFD2
0.000275904	4.63875	up	AC010132.3
0.0015879	4.63452	up	PLK5
0.0298635	4.63299	up	CXCR1
0.00213021	4.63298	up	UBE2E1
0.00241983	4.63086	up	TAGLN3
0.000346086	4.62668	up	KRTAP10-12
0.000911875	4.62462	up	LOX
0.00133832	4.62362	up	GGT6
0.0454809	4.62218	up	CCL22
0.0424564	4.61215	up	MS4A6E
0.00907057	4.60981	up	SEC14L5
0.00236807	4.60589	up	TIRAP
0.0388133	4.6032	up	ATP5F1C
0.00718651	4.59546	up	HBEGF
0.00211866	4.59211	up	RPA4
0.000855987	4.58493	up	KIAA0586
0.000385236	4.57519	up	SYNGR3
0.0108206	4.57126	up	HIST1H4H
0.00139512	4.56536	up	LELP1
0.00280798	4.54641	up	ZNF671
0.000257681	4.53453	up	KPNA2
0.000608087	4.52542	up	ASS1
0.00670858	4.52515	up	UBA52
0.0258048	4.51691	up	CSMD1
0.000721942	4.51684	up	ZNF7
0.000186534	4.50805	up	CATG00000038360.1
0.0164712	4.50004	up	EIF2AK2
0.0125736	4.49985	up	AADAT
0.000296834	4.49883	up	ZNF662
0.00798685	4.48984	up	SERP2
0.00395426	4.4887	up	COL4A5
0.0248494	4.4853	up	CATG00000063921.1
0.00819151	4.47343	up	AQP1
0.00207146	4.47013	up	BIRC8
0.0350065	4.46169	up	DOCK3
0.0452507	4.45937	up	CATG00000038597.1
0.000925623	4.45936	up	ATP8A1
0.0372266	4.45685	up	CATG00000010971.1
0.000675826	4.45625	up	LMTK2
0.0123877	4.44656	up	APOBEC3B
0.040169	4.44411	up	WDR75
0.000120679	4.43098	up	COL4A6
0.0100869	4.43058	up	SP4
0.00613635	4.42245	up	CATG00000071673.1
0.0128138	4.42157	up	RPL11
0.0040762	4.42072	up	TMEM60
0.000137968	4.41179	up	TET1
0.00594433	4.40516	up	DEFB132
0.0302423	4.38822	up	CATG00000070293.1
0.00276118	4.38701	up	VEZF1
0.0140676	4.36208	up	CATG00000110325.1
0.00340115	4.3572	up	NR3C1
0.000590141	4.34898	up	YWHAH
0.00969639	4.34132	up	JADE1
0.00754218	4.34053	up	TEAD2
0.000186966	4.33919	up	FAM98A
0.000641392	4.33501	up	TENM3
0.0235239	4.33437	up	LIMS2
0.00165653	4.32713	up	CATG00000101346.1
0.000467842	4.31715	up	TAF11
0.000465711	4.30047	up	ZSCAN18
0.000264106	4.29343	up	PIWIL4
0.000372575	4.28603	up	ALDOA
0.0126128	4.28443	up	CD300C
0.0178681	4.27247	up	SLC44A3
0.00379936	4.26946	up	SCARB2
0.000625734	4.26564	up	CHRDL1
0.000669611	4.26216	up	TNF
0.00121595	4.26182	up	CD36
0.0116259	4.25051	up	RAD51C
0.00119378	4.24721	up	TRIM25
1.7751e-05	4.23626	up	ZNF728
0.00367566	4.2334	up	AC008397.1
0.0297597	4.22959	up	IRS2
0.00539934	4.22569	up	CENPU
0.00313115	4.22277	up	KRTAP10-2
0.00133832	4.21432	up	EIF4EBP2
0.00945033	4.21428	up	PTTG1
0.00413309	4.21099	up	SLCO4C1
0.000577413	4.2062	up	SLC35F3
0.0042949	4.20526	up	PAFAH1B3
0.00101724	4.19662	up	ZNF292
0.00495643	4.19043	up	COA4
0.00928385	4.18646	up	FAM205C
0.000139071	4.18107	up	FHL3
0.000439819	4.17599	up	PLIN4
0.000290811	4.17364	up	CYP2W1
0.00425989	4.15933	up	NPTXR
0.00372101	4.1517	up	ZCWPW1
0.00104826	4.15081	up	USH2A
0.00119378	4.1425	up	HEXA
0.00104615	4.14054	up	ZNF695
0.00621787	4.12525	up	KRTAP5-4
0.000329711	4.1084	up	UGDH
0.0218128	4.1044	up	LGALS9
0.00288643	4.09301	up	MAJIN
0.00778907	4.09261	up	DYNC1LI2
0.021005	4.08767	up	NAT8
0.0227707	4.07857	up	HPCAL1
0.0117594	4.07809	up	KLHL2
0.00482066	4.07627	up	LIPI
0.00182882	4.07439	up	CLDN4
0.000730388	4.07085	up	TTLL9
0.0072119	4.07039	up	LMAN2
0.0269068	4.07035	up	DHX32
0.0388626	4.06722	up	CATG00000053942.1
0.000847825	4.05707	up	EAF2
0.0411873	4.05193	up	CD1A
0.000804947	4.04324	up	ZNF717
0.00233917	4.0287	up	IFIT1
0.0003603	4.02827	up	RPL17
0.00767307	4.02167	up	USP49
0.0158778	4.02129	up	CATG00000047605.1
9.7564e-05	4.02128	up	WFDC11
2.9951e-05	4.01635	up	CATG00000044557.1
0.00206546	4.01479	up	ZNF165
0.00208135	4.01296	up	NFATC4
0.00910917	4.01043	up	KLC2
0.0125078	4.00986	up	THBD
0.00137407	4.00967	up	CASP4
0.000364717	4.00868	up	GNAS
0.019218	4.0066	up	ZFP69
0.00172152	3.99774	up	ATMIN
0.000547605	3.99304	up	IFNAR1
0.000958936	3.99127	up	CFL1
0.00228397	3.98365	up	ASAH1
0.0140241	3.98209	up	FHOD3
0.0161999	3.97629	up	DEFB125
0.000252032	3.97069	up	FAM189B
7.1664e-05	3.97064	up	TMEM151A
0.0159545	3.96741	up	EPPK1
0.000838412	3.96364	up	STIM1
0.00319384	3.96363	up	LRIF1
0.000921689	3.96111	up	IZUMO2
0.00761719	3.95819	up	MMAA
0.00957175	3.9342	up	DCAKD
0.000275904	3.93349	up	TMUB1
0.00126055	3.9309	up	ALDH1L1
0.0059981	3.92144	up	COCH
0.000369349	3.91938	up	NAPEPLD
0.00134575	3.91899	up	GRM5
0.00553616	3.91287	up	IL11
0.0109542	3.89876	up	ANKRD45
3.7562e-05	3.8974	up	AC025165.3
0.0248494	3.89179	up	CATG00000008640.1
0.00210524	3.88333	up	MLLT6
0.000119427	3.86812	up	CKAP2L
0.00322778	3.85416	up	RIT2
0.00026999	3.85307	up	CATG00000026215.1
0.00192116	3.85162	up	LURAP1
0.000954436	3.84797	up	MEGF10
0.0123216	3.84306	up	LYZL4
0.0157823	3.83722	up	EPHX2
0.000405327	3.8333	up	HTN1
0.00195632	3.8327	up	HIST2H2AB
0.00747136	3.83109	up	TFCP2
0.0113392	3.83023	up	TMEM25
0.00384741	3.82602	up	EBF3
0.00204199	3.82419	up	ARMC10
0.0157335	3.81141	up	COX5B
0.0109527	3.80699	up	MEDAG
0.00294657	3.80423	up	TMEFF2
0.000492979	3.797	up	CCKBR
0.000283723	3.79652	up	CSNK1A1L
0.00849826	3.79497	up	MTUS1
0.00262601	3.79205	up	AMD1
0.00725014	3.7893	up	CATG00000049937.1
0.0107814	3.78767	up	TACC1
0.00132653	3.7876	up	OR1K1
0.00999349	3.78595	up	HIST2H2BE
0.00187679	3.78304	up	ZNF280B
0.0123095	3.78275	up	ADIRF
0.0295075	3.78229	up	OR51A7
0.00200124	3.77134	up	ZNF736
0.00327038	3.77092	up	LOXL3
0.0343344	3.77037	up	CEP170
0.0199488	3.76705	up	PGAP1
0.0015835	3.76299	up	EDN3
0.0160445	3.76252	up	CCNA2
0.00388537	3.76065	up	CD164
0.0226608	3.74694	up	PDPN
0.0134207	3.73929	up	SLC30A1
0.0178864	3.73893	up	CD3G
0.00187679	3.73881	up	CHMP7
0.00107933	3.7373	up	GPT
0.00101724	3.7329	up	RPL17
0.000680514	3.73099	up	KIAA0753
0.00262953	3.72508	up	ERICH2
0.00507661	3.72491	up	ZNF268
0.0149298	3.71809	up	CDC6
0.0233262	3.70101	up	FAM221B
0.000139579	3.69891	up	EMC1
0.00680114	3.68913	up	MESP1
0.0365255	3.68079	up	ITGA9
0.000258593	3.67792	up	RCAN3
0.00327448	3.67701	up	LMO3
0.000408908	3.67626	up	DNAJC17
0.00222581	3.66779	up	SRSF12
0.00348216	3.6675	up	CATG00000034676.1
0.00258572	3.66632	up	SOHLH2
0.00400554	3.66621	up	KIAA1109
0.00623969	3.66337	up	CDKL5
0.000721942	3.66208	up	CATG00000080699.1
0.00601255	3.6581	up	KRT20
0.00186604	3.65717	up	CKAP5
8.6515e-05	3.65597	up	PCDH11Y
0.0126418	3.6555	up	HOMER3
0.0278351	3.64991	up	CCDC80
0.0132683	3.64828	up	GPR52
0.0249696	3.6292	up	SLC22A18AS
0.0300295	3.6284	up	SPTB
0.00531365	3.62344	up	NSG2
0.0144715	3.62205	up	SETMAR
0.00488231	3.61841	up	NPM1
0.000916478	3.61799	up	EXOSC3
0.000341444	3.61768	up	KIF16B
0.0252686	3.61641	up	CPO
0.00603254	3.61422	up	BLCAP
0.00340115	3.60704	up	CHRNA6
0.0015835	3.6056	up	HIST1H1B
0.00637843	3.59981	up	BLOC1S5
0.00171824	3.59366	up	ATP2B2
0.00345143	3.59324	up	TNFAIP8
0.0061297	3.59099	up	CARNS1
0.00243322	3.59052	up	SIGLEC1
0.00316725	3.59014	up	DFFB
0.0270358	3.58992	up	ANKRD30BL
0.000258593	3.58904	up	CIPC
0.00601811	3.5862	up	FCGR3A
0.013259	3.58254	up	TEX45
0.00847813	3.58006	up	TRIM63
0.00273335	3.57885	up	RIMS4
0.00183769	3.57874	up	TMEM52B
0.0392557	3.57441	up	SAMD9
0.0043921	3.5736	up	RFX1
0.031532	3.56608	up	FANCD2OS
0.0449819	3.56462	up	CATG00000094958.1
0.0321347	3.56331	up	PRSS22
0.00352101	3.55283	up	CATG00000095962.1
0.000846613	3.55061	up	RMI2
0.00110342	3.54666	up	CATG00000034912.1
0.00106296	3.54372	up	BMP15
0.032216	3.54125	up	EIF6
0.000658892	3.54022	up	ENO3
0.00476765	3.53471	up	CDCA5
0.000465711	3.531	up	CATG00000079740.1
0.000820082	3.5306	up	TRIM43B
0.00429718	3.53022	up	BAG6
0.0008104	3.52676	up	RGR
0.00180241	3.52551	up	COLEC10
0.000623498	3.52	up	FXYD1
0.0150888	3.51775	up	PPME1
0.0174989	3.51578	up	TPST2
0.00233088	3.51237	up	HIST1H4G
0.000150647	3.51086	up	FUT5
0.00411103	3.51075	up	C12orf54
0.0191123	3.5083	up	CCDC186
0.00766892	3.50703	up	NEK7
0.020771	3.50641	up	KIF11
0.00285431	3.50303	up	PLCD4
0.03744	3.5009	up	PIANP
0.011293	3.49536	up	IFIT3
0.00548302	3.49361	up	AMELX
0.000889502	3.48922	up	SNX12
0.000836759	3.48902	up	PON2
0.0196145	3.48484	up	AX746903
0.00091712	3.47852	up	SLC30A2
0.00306296	3.47844	up	SMC1A
0.00397758	3.47442	up	CDK14
0.000514164	3.47192	up	SCUBE3
0.0303441	3.46971	up	AL590556.3
0.00384741	3.46888	up	CTXND2
0.00404415	3.46711	up	SMAD7
0.0059981	3.46698	up	GPR84
0.00160337	3.46626	up	PIP4K2A
0.00211901	3.46485	up	SYBU
0.00169509	3.46264	up	SYT17
0.000120679	3.46225	up	FAM110A
0.00607533	3.45905	up	RAP1A
0.0125561	3.45576	up	MBD3L1
0.00560094	3.45466	up	GOLGA6L7
0.000711311	3.45249	up	CATG00000111535.1
0.01146	3.45112	up	SPRR2E
0.0104445	3.45087	up	ARL4A
0.0026916	3.4465	up	EIF4E1B
0.00587757	3.44579	up	TXLNB
0.00182618	3.44578	up	KDM4A
0.000218354	3.44109	up	ZNF281
0.0133045	3.44089	up	BMP8B
0.00588073	3.43893	up	OR8B12
0.0191081	3.4388	up	CATG00000010947.1
0.0067042	3.43616	up	LRRC18
0.033821	3.43245	up	LMAN1
0.0109335	3.43225	up	H1FX
0.00664842	3.43204	up	UBTD2
0.0165054	3.42838	up	HERC5
0.000921472	3.42833	up	APC2
0.0214977	3.42827	up	LAPTM4B
0.0176415	3.42502	up	JRKL
0.00897554	3.42189	up	PPIL6
0.0106758	3.41993	up	ASB2
0.0172085	3.41767	up	CAPZA2
0.0103839	3.41493	up	COL4A2
0.0162563	3.4127	up	CATG00000114724.1
0.00035182	3.41142	up	GALNT8
0.0115852	3.40575	up	YME1L1
0.000221324	3.40333	up	ACTL7B
0.00639508	3.4001	up	UBE2Q2
0.00150282	3.39553	up	FADS6
0.000289163	3.38662	up	EIF4H
0.000303193	3.38579	up	RBM5
0.0329059	3.38495	up	MPIG6B
0.0160554	3.38282	up	GJB7
0.00797941	3.38249	up	OR7E47P
0.0127715	3.3823	up	IFI35
0.00566092	3.37946	up	FZD10
0.000379431	3.37662	up	OR52K2
0.000846619	3.36609	up	SLC16A3
0.0043921	3.3636	up	C9orf131
0.0143505	3.36244	up	EPOP
0.00224452	3.36032	up	AGXT2
0.00082504	3.35981	up	SPINK4
0.0277291	3.3583	up	CATG00000010962.1
0.00186574	3.35811	up	TJP2
0.00075058	3.35721	up	PAX2
0.0033415	3.3494	up	PIBF1
0.00127083	3.34668	up	CATG00000058209.1
0.00255645	3.34557	up	ACAP2
0.000739402	3.34358	up	POMT1
0.0110241	3.34093	up	SUCNR1
0.0333587	3.33869	up	COL12A1
0.00125422	3.33493	up	VCPIP1
0.0178571	3.33412	up	ELSPBP1
0.00141208	3.33036	up	YIPF4
0.00117377	3.3303	up	TMTC1
0.0056645	3.32984	up	TRAPPC1
0.000846613	3.32924	up	ZSCAN22
0.00303764	3.32903	up	CATG00000030276.1
0.00546812	3.31726	up	PYGO1
0.0207038	3.31553	up	LY6G6C
0.00119101	3.31236	up	CCL14
0.00115227	3.3117	up	ZC3H11A
0.0043921	3.30886	up	HIST1H2BL
0.00957764	3.30747	up	PLXNC1
0.0247371	3.30598	up	DTX3L
0.00469425	3.30385	up	ZNF880
0.00679001	3.29982	up	CATG00000032379.1
0.0480743	3.29742	up	AC015989.2
0.0203247	3.29352	up	NRIP2
0.0268181	3.29096	up	SEC61A2
0.00337893	3.29077	up	FAM153C
0.014894	3.2893	up	GSR
0.00102328	3.2872	up	SCAP
0.00287419	3.28522	up	OR13D1
0.00265344	3.28366	up	TRIM15
0.0227758	3.27625	up	ODF2L
0.0120819	3.27521	up	NT5DC3
0.00353497	3.26604	up	TNNT1
0.000418495	3.26495	up	CCKAR
0.00874367	3.26417	up	CASKIN2
0.00546812	3.26147	up	SIGLEC5
0.00167853	3.26093	up	STX5
0.00595766	3.25876	up	SSH3
0.0212371	3.25525	up	SPAG7
0.0487181	3.25405	up	ADAMTS9
0.0107809	3.25336	up	STAP1
0.018307	3.2533	up	MPZL1
0.00542126	3.2521	up	IQCF3
0.0221825	3.25038	up	AK6
0.00233666	3.25021	up	UBA2
0.000150027	3.24674	up	GH2
9.7065e-05	3.24424	up	CCL13
0.00667031	3.24141	up	SNX19
0.018742	3.23807	up	DEFB124
0.00172153	3.2378	up	MRPS12
0.0168912	3.23762	up	MYOG
0.00257814	3.23638	up	SCN3A
0.000634324	3.23498	up	TMEM183A
0.0168796	3.23282	up	SURF6
0.0365141	3.23092	up	CAGE1
0.0120204	3.23048	up	RGS3
0.00718651	3.2262	up	PDZK1
0.00943098	3.22374	up	BUB1B
0.00157485	3.22258	up	HARBI1
0.00429335	3.22121	up	CATG00000053945.1
0.0109045	3.22095	up	SLC18A3
0.000676054	3.21995	up	CATG00000000107.1
0.000266535	3.21844	up	MRPL18
0.000623498	3.21834	up	ZNF280A
0.00181517	3.21556	up	DHRS7B
0.00234282	3.21193	up	ADORA2A
0.0157129	3.20933	up	SMIM18
0.00751994	3.2062	up	CATG00000054736.1
0.035502	3.20233	up	DNTT
0.00215003	3.20191	up	EEF1AKMT4-ECE2
0.0195551	3.20161	up	DKK1
0.00291185	3.20115	up	EMP3
0.00108081	3.2011	up	AMN1
0.000124104	3.19653	up	CATG00000078852.1
0.00115284	3.19617	up	ORMDL2
0.00227299	3.19591	up	ZNF175
0.00201647	3.19367	up	AQP7
0.000354731	3.19354	up	CA13
0.00795377	3.19347	up	GOPC
0.000343109	3.18888	up	ZNF619
0.0178988	3.18856	up	GUCY1A1
0.000641392	3.18555	up	RNASE12
0.00382158	3.18515	up	CATG00000096010.1
0.00448511	3.18496	up	FLOT1
0.00356499	3.18433	up	ECT2
0.00375306	3.17912	up	CATG00000040068.1
0.00364193	3.17865	up	PPIL3
0.00659855	3.17679	up	IGSF6
0.0008637	3.17647	up	LARS
0.00262601	3.17625	up	CATG00000032950.1
0.00410923	3.17507	up	SEMA5A
0.00523776	3.17454	up	LIMS1
0.00291185	3.17379	up	ZSCAN31
0.000669067	3.17252	up	CATG00000060074.1
0.0499918	3.17229	up	CATG00000083814.1
0.00102328	3.17106	up	PRMT8
0.0012711	3.17074	up	CPNE4
0.000369349	3.16901	up	COBL
0.0144202	3.16885	up	TNFRSF10C
0.00452738	3.16688	up	FCHSD2
0.000804947	3.16647	up	PLEKHH1
0.00755258	3.16455	up	PPP1R7
0.0298635	3.16353	up	RIOX1
0.00127083	3.16323	up	CATG00000036987.1
0.000218263	3.16264	up	CATG00000039615.1
0.0143505	3.16035	up	RRAGD
0.00197184	3.15655	up	C10orf67
0.0217965	3.15007	up	CENPM
0.0126709	3.14732	up	EMP2
0.00121635	3.14696	up	KCNK10
0.000612536	3.14541	up	RPGRIP1
0.0146864	3.13815	up	EXOC1
0.00126055	3.1365	up	EEF1AKMT2
0.00222017	3.13574	up	PLA2G4F
0.00133825	3.13258	up	TLR10
0.00936549	3.13191	up	NXPE3
0.00285604	3.12645	up	CATG00000057669.1
0.00516791	3.12572	up	WDR64
0.000608087	3.12304	up	GJA1
0.000717854	3.12291	up	CATG00000038606.1
0.000669067	3.12218	up	PCYT1B
0.00278118	3.12202	up	CPHXL
0.0253763	3.11871	up	VPREB1
0.0429288	3.1132	up	CD38
0.00203643	3.11144	up	ACACB
0.00139398	3.11039	up	XIRP2
0.00089046	3.10963	up	ACER2
0.0355952	3.10776	up	ZBTB8B
0.013266	3.1076	up	CATG00000009021.1
0.0112279	3.1069	up	BRD3OS
0.0020914	3.10253	up	GNPDA1
0.0040762	3.10171	up	CNOT6
0.00414702	3.0997	up	OR52L1
0.000323302	3.09643	up	CDK19
0.0191831	3.08872	up	CMTM5
0.000323302	3.08824	up	COQ7
0.00105369	3.0873	up	MGAT3
0.0143505	3.08439	up	ZNF572
0.000688978	3.08352	up	PMF1-BGLAP
0.000389358	3.08244	up	CATG00000044527.1
0.00830733	3.07741	up	MAN2A2
0.0256244	3.07662	up	FHL5
0.000982356	3.07481	up	LY6E
0.0243733	3.0745	up	C1QB
0.00637806	3.07142	up	PTPRG
0.00209213	3.06985	up	FAM228A
0.0023232	3.06671	up	HHIPL2
0.0391856	3.06532	up	ZNF559-ZNF177
0.0153499	3.0622	up	DNAJB4
0.00615609	3.06193	up	NDP
0.00172684	3.06175	up	ATP6V1D
0.0327308	3.06153	up	SCCPDH
0.00669131	3.0554	up	CATG00000098775.1
0.00507301	3.05148	up	CATG00000113188.1
0.00448511	3.05089	up	LAMTOR5
0.000254976	3.04739	up	CYP4Z1
0.000544116	3.04615	up	WDR91
0.000492979	3.04538	up	AMBP
0.000546686	3.04295	up	CATG00000083777.1
0.00307685	3.04269	up	OR1I1
0.0159545	3.03982	up	AKR1C2
0.00499941	3.03122	up	KIAA0825
0.00291185	3.03105	up	COL25A1
0.0396545	3.02851	up	KCNK5
0.0127028	3.02801	up	TMEM40
0.00335052	3.02471	up	OR52E6
0.0351484	3.0227	up	CA4
0.00585546	3.02211	up	SEC16B
0.0123877	3.02197	up	IFIT2
0.0111117	3.02115	up	PITPNB
0.00231216	3.02039	up	TRMT10A
0.00548302	3.01638	up	C2orf42
0.0253691	3.01458	up	MSRB3
0.00107192	3.01281	up	TBC1D21
5.6142e-05	3.01196	up	PLEKHA4
0.00722542	3.01055	up	TMPRSS2
0.0212859	3.01028	up	VEGFC
0.0082706	3.01016	up	MICA
0.00107893	3.00871	up	RUSC1
0.0152691	3.00733	up	TK2
0.0045202	3.00595	up	P2RX2
0.000669067	2.99919	up	GRTP1
0.0435372	2.99774	up	LY6G6F-LY6G6D
0.0110127	2.99415	up	DEFB135
0.00381947	2.99312	up	HAUS6
0.00306943	2.99079	up	ASNSD1
0.0409591	2.99011	up	RTL1
0.000939403	2.98732	up	OVGP1
0.0471941	2.98642	up	OAS1
0.00436735	2.98531	up	ANAPC7
0.00587757	2.98315	up	DMTF1
0.00340115	2.98068	up	IL13RA2
0.00672719	2.98021	up	AMT
0.0102511	2.97949	up	H1F0
0.0280105	2.97843	up	DHPS
0.00082443	2.97794	up	KCNG1
0.00239432	2.9758	up	SKA2
0.000721942	2.97476	up	STEAP2
0.0255748	2.97418	up	CHST6
0.000976818	2.9735	up	CATG00000062846.1
0.00201753	2.97158	up	HR
0.0164712	2.96638	up	DEFA5
0.0380064	2.96387	up	GCAT
0.0193623	2.963	up	DNAJC6
0.00282845	2.96252	up	NPY
0.0024953	2.96238	up	STOM
0.0013482	2.96216	up	HOOK2
0.0010986	2.96176	up	OR52M1
0.00629044	2.95861	up	CHAC2
0.00205945	2.95666	up	CATG00000030334.1
0.0101713	2.95608	up	SFT2D2
0.00294657	2.95405	up	TTC23L
0.00907257	2.95258	up	OR5J2
0.00100038	2.95199	up	SMIM8
0.0100084	2.95011	up	GRAMD4
0.0267101	2.9499	up	NDUFA5
0.00250605	2.94976	up	NDUFAF1
0.00510171	2.94707	up	SLC39A14
0.0242111	2.94698	up	STOX2
0.00761276	2.94389	up	DMP1
0.0131442	2.94358	up	CPSF4L
0.00172957	2.94263	up	WDR44
0.0369931	2.94062	up	EBNA1BP2
0.0214977	2.93403	up	RASSF2
0.00108643	2.93033	up	SPACA7
0.00869967	2.92871	up	ARHGAP42
0.0380096	2.92828	up	MFSD2A
0.000465711	2.92769	up	AADACL3
0.026274	2.92719	up	IL36A
0.00752834	2.92483	up	SSTR3
0.0134207	2.92418	up	OSBPL11
0.00130715	2.92193	up	C19orf57
0.0284549	2.92068	up	TOP2A
0.00294657	2.92056	up	RECQL
0.000577413	2.9203	up	HBP1
0.00522032	2.91865	up	MAPK8IP1
0.00126055	2.91716	up	CATG00000058206.1
7.6646e-05	2.91709	up	SUSD5
0.000760479	2.91498	up	CATG00000108922.1
0.0303276	2.91391	up	KCNJ1
0.00553616	2.91364	up	SLC22A25
0.00413686	2.91274	up	CHAT
0.0446353	2.9125	up	NECTIN2
0.000612536	2.90929	up	AGGF1
0.00918748	2.90836	up	TGM4
0.00240676	2.9042	up	MOV10
0.0153139	2.90415	up	CCDC86
0.00102328	2.90081	up	SLC5A2
0.00606833	2.90054	up	AF131215.5
0.00542126	2.89968	up	SLC22A12
0.0217255	2.89817	up	SSMEM1
0.00045761	2.89797	up	LEUTX
0.0176819	2.89491	up	PLA1A
0.00160337	2.89478	up	OR4A16
0.00075058	2.89423	up	KLK6
0.00166681	2.89412	up	DPH6
0.0261678	2.89364	up	CATG00000009093.1
0.00228956	2.88799	up	SLC7A14
0.00482055	2.88609	up	SLC35F6
0.0407456	2.88567	up	RCC1
0.00266506	2.88544	up	RBBP8
0.00224199	2.88267	up	PRSS48
0.00201023	2.88082	up	AC007773.3
0.00704509	2.88075	up	FAM71F1
0.00295055	2.87836	up	CNPY1
0.0177793	2.87694	up	TAF3
0.00252869	2.87415	up	KCNIP3
0.00184134	2.87248	up	AL672043.1
0.00572542	2.87207	up	ACTL6A
0.00128315	2.86779	up	FKBP5
0.0216811	2.86637	up	ANG
0.0068716	2.86623	up	GJE1
0.00501674	2.86622	up	TBCCD1
0.00376587	2.86399	up	CKS1B
0.00468801	2.86381	up	CATG00000038268.1
0.00381701	2.86362	up	ERBB3
0.000717774	2.86338	up	FLT1
0.0180278	2.8633	up	EPYC
0.0110941	2.86292	up	VDR
0.013082	2.86285	up	ZBTB20
0.0192473	2.85821	up	ETNK1
0.00338353	2.85797	up	GXYLT1
0.0157629	2.85612	up	MINDY1
0.00208376	2.85317	up	WIF1
0.0189091	2.8529	up	KCND2
0.00537343	2.84968	up	EPHB2
0.0161111	2.84793	up	LLCFC1
0.00969906	2.84771	up	APLF
0.00209005	2.84342	up	KIAA1671
0.000124104	2.84217	up	HNRNPK
0.0218421	2.84101	up	MKNK1
0.0100399	2.83769	up	ZNF680
0.00229365	2.83743	up	NEUROD1
0.0184582	2.83317	up	SERPINA9
0.000300579	2.83264	up	NT5C2
0.00996795	2.83221	up	BET1
0.000747205	2.82865	up	CATG00000075456.1
0.0237968	2.82784	up	GNPTG
0.0051547	2.82732	up	CATG00000004565.1
0.00289509	2.82721	up	CATG00000036982.1
0.0156716	2.82562	up	CLEC1B
0.00251658	2.82523	up	OR2J3
0.00217923	2.82503	up	LMOD1
0.0454296	2.82413	up	PARP9
0.00940919	2.82359	up	GALNT17
0.00705827	2.82277	up	RAD54B
0.0132319	2.82038	up	FMO4
0.0123653	2.82015	up	FCGRT
0.0363263	2.81891	up	RHOBTB2
0.0031198	2.8183	up	TSPAN18
0.0164668	2.81785	up	RACK1
0.0238934	2.81712	up	TPST1
0.00115763	2.81405	up	TMEM61
0.00507661	2.81223	up	NPHP4
0.00079712	2.81028	up	PPP1R1C
0.012067	2.80956	up	RDH11
0.00338257	2.80889	up	OR4K13
0.000130351	2.80561	up	RGS14
0.011398	2.8035	up	GSG1L2
0.00502872	2.80167	up	SIRT7
0.0135274	2.8001	up	BHMT
0.0140137	2.79959	up	YIPF5
0.0326792	2.79924	up	FGF13
0.00362486	2.79891	up	NKD1
0.0325015	2.79733	up	ABHD3
0.00298531	2.79542	up	BEST2
0.000581995	2.79451	up	MRGPRX2
0.0265674	2.79257	up	SLC1A5
0.00204199	2.79245	up	CYP27B1
0.0177608	2.79205	up	IPMK
0.0172237	2.79126	up	CATG00000005932.1
0.00021406	2.79022	up	INTS3
0.0333049	2.79014	up	GRM1
0.00720109	2.7895	up	KCNT2
0.00882807	2.78906	up	SPOCD1
0.000418495	2.78904	up	PIN4
0.0481019	2.78637	up	SPACA5
0.00269595	2.78279	up	SLC17A8
0.000379431	2.78116	up	ZNF704
0.000669067	2.7791	up	CATG00000057419.1
0.00705827	2.77864	up	PIGT
0.00882452	2.77756	up	MLH1
0.000186283	2.77686	up	AC008687.4
0.0155396	2.77605	up	NABP1
0.0214819	2.77457	up	G2E3
0.00221635	2.77417	up	CCDC73
0.012187	2.77278	up	BX276092.9
0.0014486	2.77265	up	S100A13
0.00738283	2.77192	up	IL1RL2
0.0376983	2.76836	up	LIN7A
0.0099655	2.76674	up	GCOM1
0.000760479	2.76618	up	TNFRSF10A
0.00321615	2.76586	up	CADPS
0.0400597	2.76562	up	CCDC38
0.0132282	2.76557	up	MAP2K5
0.000675826	2.7626	up	ZNF419
0.00100245	2.76169	up	IL18BP
0.000343109	2.76114	up	ANO6
0.00747981	2.75903	up	OR2J2
0.000406617	2.75819	up	PALM3
0.0132775	2.75794	up	GK
0.00046325	2.7577	up	DGKK
0.0290631	2.7575	up	CPSF1
0.0499918	2.75729	up	KLHL40
0.0029275	2.75552	up	MTR
0.0110578	2.75534	up	CLEC3B
0.00659465	2.75492	up	COL19A1
0.00186574	2.75147	up	KIAA1549
0.0168912	2.75143	up	DGKH
0.00258318	2.75126	up	CLASP1
9.7065e-05	2.75111	up	CATG00000090147.1
0.00107179	2.7499	up	BPIFA2
0.00357382	2.7487	up	ZNF772
0.00207881	2.74832	up	ANXA3
0.00273033	2.74796	up	FAM184B
0.00386222	2.74687	up	CATG00000071295.1
0.00181517	2.74642	up	DIAPH2
0.00414978	2.74606	up	HOMEZ
0.00430805	2.74583	up	SLC25A14
0.0215123	2.74471	up	FAM151A
0.0109291	2.74269	up	RPRML
0.000730388	2.74084	up	ADH1C
0.00217923	2.74068	up	KCTD1
0.000590141	2.73977	up	OR8S1
0.00510318	2.73933	up	OR6T1
0.0156533	2.73662	up	MRAP
0.00518496	2.73441	up	GPBP1
2.489e-05	2.73336	up	CLEC11A
0.00670858	2.73298	up	HMGB2
0.0495024	2.73093	up	TTK
0.0129063	2.7293	up	ZC3HAV1L
0.0137797	2.72886	up	TIMMDC1
0.0162451	2.72614	up	ZNF91
0.040274	2.72572	up	ZBTB45
0.00215125	2.7255	up	SLC22A17
0.00047669	2.72229	up	REG4
0.0126418	2.72212	up	RIMS3
0.00576203	2.72101	up	GOLGA6L6
0.00435477	2.71968	up	MAPKBP1
0.00126023	2.71597	up	LIPG
0.0146846	2.7143	up	GPR55
0.000680157	2.70945	up	VSTM2L
0.00934986	2.70909	up	CCDC121
0.00576203	2.70833	up	CATG00000064435.1
0.0444165	2.70832	up	SLC24A4
0.00360777	2.70765	up	GCLM
0.0111388	2.70678	up	SLC52A1
0.0135789	2.70535	up	LMOD2
0.0036264	2.70377	up	AC114494.1
0.00377286	2.70244	up	EIF5B
0.000456772	2.70233	up	CATG00000038184.1
0.00244771	2.70207	up	MRM1
0.0189706	2.70091	up	SEMA6C
0.0132683	2.69885	up	CDIP1
0.00433164	2.69813	up	KCNC4
0.0180278	2.69601	up	CAPN6
0.011051	2.69503	up	ZC2HC1B
0.0177144	2.694	up	TMEM79
0.000193359	2.69293	up	ATRX
0.0471763	2.69287	up	CRIM1
0.00900299	2.69201	up	LUZP1
0.000435924	2.69111	up	CLIP4
0.00542126	2.68922	up	TCF4
0.00359663	2.68693	up	CCDC25
0.0302461	2.68669	up	SLFN11
0.0391693	2.68605	up	PPP1R3B
0.0046306	2.68287	up	RNF41
0.00417058	2.68267	up	FPGT-TNNI3K
0.00264293	2.68168	up	UHMK1
0.00433164	2.68096	up	KLRD1
2.4693e-05	2.67861	up	SCNM1
0.000605245	2.67854	up	ZNF485
0.0218195	2.67609	up	FXYD5
0.000824073	2.67479	up	MED20
0.007393	2.67353	up	PRR12
0.0102403	2.67338	up	WASHC4
0.00550344	2.67066	up	RAPH1
0.0191815	2.66787	up	THADA
0.00553616	2.66517	up	TRMT13
0.00553616	2.66507	up	GPM6A
0.00235861	2.66492	up	IRF6
0.0153126	2.66247	up	TMEM26
0.010026	2.66104	up	ARHGEF3
0.0289531	2.66073	up	ELN
0.00252056	2.65936	up	WDR88
0.000910073	2.65926	up	NAA25
0.00960792	2.65841	up	RBBP8NL
0.0475636	2.65841	up	LRRC66
0.00252172	2.6575	up	POLDIP3
0.00550072	2.65712	up	CNEP1R1
0.0102511	2.65657	up	NLGN3
0.0213213	2.65556	up	SEZ6L2
0.0237968	2.65288	up	THG1L
0.00613361	2.6498	up	NEFM
0.00286854	2.64897	up	AQP6
0.0192489	2.64886	up	OR2M5
0.00473571	2.64883	up	LRRC73
0.0313451	2.64765	up	VPS52
0.00994469	2.64668	up	SZT2
7.1228e-05	2.64492	up	TRIM50
0.00894302	2.64185	up	SP110
0.00518496	2.63845	up	ABAT
0.00639508	2.63802	up	PLPBP
0.000620591	2.63623	up	CATG00000008307.1
0.000442493	2.63592	up	MOGAT1
0.00513612	2.63402	up	ENAM
0.000343109	2.63397	up	SUPT5H
0.00137407	2.63077	up	CCDC179
0.00396836	2.62985	up	ANXA2
0.000707716	2.62865	up	NEK1
0.0125284	2.6276	up	CFAP97D2
0.000779751	2.62526	up	CATG00000055463.1
0.00028789	2.62251	up	CATG00000023963.1
0.0125679	2.6224	up	EIF4E1B
0.000120679	2.62036	up	CATG00000020248.1
0.000210619	2.61942	up	C9orf72
0.00186088	2.61933	up	KLHL38
0.00745474	2.61804	up	VOPP1
0.0301599	2.61804	up	FAM193B
0.0088101	2.61362	up	CFI
0.000840033	2.61212	up	JARID2
0.0117076	2.61037	up	FAM71D
0.000817031	2.60858	up	CXCL17
0.00081843	2.60832	up	CATG00000056958.1
0.0109291	2.60807	up	NRSN2
0.0283804	2.60783	up	H2AFJ
0.00695886	2.60778	up	RNF122
0.00358846	2.60744	up	ZNF585B
0.000343109	2.60687	up	SLC13A4
0.00251857	2.60598	up	GAL3ST3
0.00106248	2.60443	up	FPR3
0.00985137	2.6041	up	NMU
0.00104053	2.60387	up	SMIM10L1
0.00215329	2.60304	up	NOP9
0.00427574	2.60248	up	ALG6
0.000248884	2.60139	up	CATG00000086890.1
0.000641392	2.60113	up	CCDC87
0.0182364	2.60046	up	C8A
0.00600805	2.60033	up	C6orf47
0.0175212	2.59894	up	CATG00000056264.1
0.00494853	2.59637	up	MSL2
0.00945033	2.59596	up	CATG00000003943.1
0.0186518	2.59457	up	DTD2
0.0019019	2.59317	up	TLR6
0.00543504	2.59284	up	FOXA3
0.00284848	2.5915	up	TUBA4B
0.00182618	2.59102	up	AATK
0.00882024	2.58983	up	COL13A1
0.000871507	2.58867	up	TMEM53
0.0224445	2.58836	up	DIP2A
0.00225092	2.58734	up	LSS
0.00174144	2.58631	up	CBR4
0.0116042	2.58415	up	OR10A7
0.0123771	2.58255	up	HSF2BP
0.0227436	2.58244	up	PEX5L
0.00244771	2.58237	up	ANO1
0.0184185	2.58177	up	PPP1R1A
0.0326689	2.58138	up	NFAT5
0.00125182	2.58116	up	CATG00000002739.1
0.0273544	2.58112	up	SPATA25
0.041803	2.5802	up	BNIPL
0.0102403	2.57931	up	C1GALT1
0.00315104	2.57791	up	MDH1B
0.0132446	2.57764	up	NUP210L
0.00979155	2.57667	up	SPANXN3
0.00346555	2.5747	up	ACTR2
0.00209105	2.57429	up	RALGAPA2
0.00832674	2.57234	up	C1orf54
0.0437284	2.57195	up	GLDC
0.00123815	2.57184	up	PNMA6E
0.00322136	2.57086	up	CATG00000110104.1
0.0121788	2.56931	up	SFRP4
0.0271789	2.5684	up	TPD52L3
0.00296919	2.56795	up	IRGQ
0.00718651	2.56781	up	SLC25A40
0.00130715	2.56754	up	SPATA22
0.0142488	2.56401	up	CLSTN3
0.00197339	2.56128	up	STARD8
0.0464472	2.56091	up	HOXC4
0.01794	2.55978	up	BRDT
0.00938221	2.55916	up	C4orf19
0.0136371	2.55751	up	CLLU1OS
0.00123052	2.55663	up	C4orf36
0.00129347	2.55661	up	SLC30A7
0.00423045	2.55629	up	TMEM255A
0.000504423	2.55617	up	CPSF2
0.010586	2.55417	up	S100A13
0.00793792	2.55376	up	PPP1R26
0.00945088	2.55355	up	RASL11A
0.00549064	2.55322	up	MMAB
0.00272698	2.55259	up	OR2A12
0.00106248	2.552	up	AMMECR1
0.0022558	2.55175	up	DSG4
0.00139345	2.55174	up	TBCEL
0.0311803	2.55125	up	RPS6KA3
0.00718716	2.55101	up	GPR132
0.00517789	2.54943	up	MINDY2
0.0107468	2.54907	up	SPEG
0.00841682	2.54811	up	IGF2BP3
0.00323835	2.5475	up	RFLNA
0.00413295	2.54711	up	CATG00000059258.1
0.000688978	2.54691	up	CXorf66
0.0202075	2.5465	up	MPO
0.00357382	2.54609	up	AGXT
0.00747136	2.54516	up	TCHH
0.00392823	2.5448	up	KDELR2
0.00766554	2.5418	up	MUC5AC
0.0327124	2.54112	up	KRTAP10-3
0.00218603	2.54106	up	C14orf180
0.000547783	2.53895	up	LSM1
0.00405382	2.53665	up	EVA1A
0.0029314	2.53616	up	NAPA
0.0327093	2.53597	up	SPAG6
0.00507516	2.53581	up	HIST1H3E
0.00701225	2.53458	up	HSPB2
0.00647498	2.53278	up	HIST1H1D
0.000725933	2.53263	up	FNTB
0.00027891	2.53069	up	AL049779.1
0.00108215	2.52963	up	LRRC32
0.0153805	2.52919	up	AK3
0.0123211	2.52839	up	ATP6V0E2
0.000408908	2.52782	up	RFPL2
0.00209213	2.52765	up	B4GALNT3
0.00733928	2.52684	up	PSME3
0.0416503	2.52679	up	OR6S1
0.00847813	2.52632	up	USP10
0.0186326	2.52625	up	CR1
0.012413	2.5261	up	RTP2
0.0410383	2.5255	up	GNB1L
0.00788123	2.52415	up	RAD17
0.00631659	2.5235	up	IHH
0.00181387	2.52295	up	NUP210
0.0328689	2.52254	up	CCDC158
0.000739402	2.52189	up	CRIPT
0.00976998	2.52186	up	NTPCR
0.0269392	2.52128	up	ANKRD33B
0.00248051	2.51903	up	ROCK2
0.0406269	2.51851	up	WDR59
0.0140137	2.51732	up	OR10C1
0.0116533	2.51711	up	KAZALD1
0.00240523	2.51695	up	TNN
0.00105423	2.51671	up	ACIN1
0.00259343	2.5166	up	TCAP
0.0383448	2.5161	up	P2RY4
0.0107765	2.51597	up	ARHGAP32
0.00460304	2.51594	up	GOLGA7B
0.00011725	2.51494	up	ANKRD28
0.013259	2.51454	up	GATB
0.00507301	2.51299	up	CTR9
0.0254742	2.51278	up	ZSCAN12
0.000923086	2.51174	up	RFK
0.00224523	2.51134	up	TPTE
0.00123418	2.51087	up	MAGEA12
0.00619028	2.50959	up	CSN2
0.0438109	2.50916	up	PTPRD
0.00327501	2.50828	up	LAMB2
0.0198884	2.50737	up	CR1L
0.00102894	2.50727	up	CHN2
0.000272131	2.50708	up	CATG00000096624.1
0.0119695	2.50638	up	GALNT2
0.0417614	2.50413	up	SMIM34B
0.0207566	2.50313	up	C22orf42
0.0020541	2.50257	up	CATG00000040042.1
0.0220583	2.50082	up	CARNMT1
0.0265792	2.50078	up	CATG00000047891.1
0.0370482	2.50065	up	FCAR
0.0102373	2.49994	up	THEMIS
0.0262639	2.49957	up	PDIA4
0.00214731	2.4994	up	CATG00000002156.1
0.0114926	2.49788	up	B3GNT8
0.00969611	2.49643	up	INHBC
0.00481891	2.49243	up	TP53TG5
0.0124599	2.4918	up	EIF2S1
0.0315225	2.49025	up	PRCP
0.00492116	2.49024	up	CATG00000057844.1
0.0192446	2.49007	up	NDUFAF4
0.00295055	2.48923	up	A1BG
0.00608097	2.48726	up	CLCNKB
0.00104826	2.48509	up	SLITRK5
0.00273335	2.48475	up	NAA35
0.0328689	2.48447	up	ZNF28
0.000283308	2.48381	up	CATG00000007126.1
0.0109291	2.48328	up	CYP3A7
0.00159087	2.48279	up	FRYL
0.00229365	2.48191	up	ZNF507
0.00330104	2.48138	up	CATG00000111654.1
0.00271039	2.48021	up	PTPRQ
0.000467842	2.48016	up	HKR1
0.042115	2.47975	up	CATG00000035680.1
0.000485898	2.47944	up	RAB5B
0.00485257	2.47865	up	TBKBP1
0.00109596	2.47841	up	HTR6
0.0171944	2.47609	up	TPX2
0.0160862	2.47456	up	GEN1
0.00420309	2.47326	up	CAB39L
0.00253895	2.46749	up	OVOL3
0.00273934	2.4671	up	MMP15
0.00862395	2.46597	up	PCDH19
0.00652832	2.4638	up	APOC3
0.0198933	2.46192	up	VSTM4
0.00296919	2.46097	up	CATG00000028421.1
0.0269392	2.46087	up	ADGRG3
0.00647498	2.4606	up	CATG00000110133.1
0.0238219	2.46039	up	HSPA12A
0.0255756	2.45989	up	EFCAB3
0.0027111	2.45929	up	CCL26
0.00144243	2.45866	up	CATG00000041280.1
0.0452491	2.45489	up	CATG00000052107.1
0.0247851	2.45468	up	NEIL1
0.0215914	2.45456	up	SPATS2L
0.00332629	2.45126	up	PRAME
0.00138366	2.45057	up	AHNAK2
0.0113578	2.44976	up	ATP11C
0.0458018	2.44915	up	BTN1A1
0.00234859	2.4484	up	SPRED1
0.00596134	2.44796	up	OR3A1
0.0160211	2.44713	up	C6orf58
0.0404126	2.44577	up	CACNA1I
0.0248102	2.44437	up	PAGE2
0.0382021	2.44338	up	PANO1
0.00317449	2.44229	up	FNDC4
0.0265549	2.44122	up	PLCD3
0.000422122	2.44112	up	PKD2
0.00859307	2.44037	up	MORN4
0.0156703	2.44016	up	ALG8
0.0296439	2.44005	up	CATG00000074926.1
0.00140151	2.43982	up	ZNF426
0.00521994	2.43895	up	TET2
0.00414876	2.43814	up	CDK5R2
0.00331059	2.43775	up	SEPT10
0.00219486	2.43731	up	RIPOR3
0.00166426	2.43714	up	DMAP1
0.000954436	2.43596	up	POLH
0.00344491	2.43352	up	PCDH11X
0.00776386	2.43258	up	UCMA
0.00262843	2.43115	up	TM4SF19
0.0139924	2.43067	up	DNHD1
0.0111117	2.4289	up	HAS3
0.00275332	2.42791	up	RHOD
0.00021406	2.42748	up	SLC23A1
0.0145527	2.42617	up	C3orf14
0.00550344	2.42558	up	OR4S1
0.00287233	2.42501	up	SLC11A2
0.0334783	2.42489	up	DNAJC30
0.0292322	2.42458	up	BIRC6
0.0285469	2.42429	up	CPA2
0.00869967	2.42264	up	DPEP1
0.0189989	2.42256	up	NOTCH1
0.012434	2.42227	up	GJC3
0.00903572	2.42143	up	LCA5
0.00165653	2.42077	up	CATG00000012212.1
0.000560434	2.41998	up	SYTL1
0.00133832	2.41997	up	WDR76
0.00188351	2.41917	up	CATG00000086826.1
0.000406718	2.41771	up	CSRNP2
0.0277946	2.41641	up	TRPM4
0.00287233	2.41452	up	CCT3
0.0281408	2.41273	up	TSSK1B
0.00273033	2.41272	up	SRPK1
0.0202791	2.40973	up	KIAA1586
0.0244494	2.40779	up	ADH4
0.00328174	2.40745	up	NDUFA2
0.0421186	2.40494	up	CALN1
0.00157485	2.40494	up	BTLA
0.00303888	2.40434	up	PCSK5
0.0131132	2.40358	up	NCAPG2
0.0313708	2.40312	up	UGT3A2
0.0336734	2.40124	up	ZNF676
0.0490234	2.40065	up	RPP25
0.0183466	2.39887	up	PAIP2
0.000838412	2.39817	up	MIER3
0.0117646	2.39631	up	CATG00000001978.1
0.00435652	2.3961	up	ISLR2
0.00914703	2.39599	up	TAS2R42
0.0395565	2.3956	up	ITPRIPL2
0.0290862	2.3953	up	LRRC72
0.00995457	2.39505	up	PRSS53
0.00488866	2.39501	up	TLR4
0.024662	2.39417	up	PCDHA4
0.0146233	2.39346	up	EPN3
0.00219459	2.39332	up	IER3IP1
0.00790109	2.3922	up	IRX2
0.00592405	2.39138	up	CSAD
0.0174913	2.39105	up	TSPYL1
0.000538436	2.39007	up	MAGEB16
0.0282602	2.38938	up	ABL2
0.00945813	2.38647	up	LUM
0.0158877	2.38638	up	NDRG1
0.007691	2.38596	up	SPTSSA
0.00705408	2.38579	up	GATA1
0.0100666	2.38553	up	SMIM12
0.042386	2.38506	up	CATG00000115856.1
0.00129061	2.38486	up	ATP5MC1
0.00514533	2.3846	up	FGFRL1
0.0174112	2.38289	up	CATG00000005882.1
0.0281898	2.3827	up	CATG00000090991.1
0.0302461	2.38147	up	SLC5A12
0.0012198	2.38131	up	PTGER1
0.0014223	2.38095	up	HSD3B2
0.00115474	2.3807	up	POLQ
0.00762036	2.37925	up	BRD3
0.000721942	2.3792	up	SPAG5
0.0294979	2.37875	up	NAP1L1
0.000846619	2.37753	up	MRM2
0.0256769	2.37494	up	FGF12
0.00951437	2.37415	up	MS4A15
0.0303276	2.3732	up	ZMYND10
0.00595766	2.37319	up	C14orf93
0.000483564	2.37269	up	DEPDC5
0.00401032	2.37222	up	BRCC3
0.0109395	2.37177	up	PTPRN2
0.0066192	2.37161	up	COG8
0.0370696	2.37141	up	B4GALT5
0.0169489	2.37139	up	C3orf56
0.00688423	2.37025	up	PSMC3IP
0.00550344	2.37013	up	ANAPC10
0.00253869	2.36681	up	HERPUD2
0.0176839	2.36674	up	TRARG1
0.00222103	2.36674	up	MED31
0.00570771	2.36671	up	GM2A
0.00650065	2.36621	up	MPLKIP
0.0121532	2.36609	up	LAMA5
0.038949	2.36503	up	UBTF
0.00908606	2.3646	up	MGAT2
0.000977988	2.36404	up	PGM1
0.01868	2.36397	up	PLD3
0.00159087	2.36327	up	CATG00000068640.1
0.000980389	2.3631	up	SIRT4
0.0307348	2.3627	up	USP54
0.00837438	2.3624	up	CATG00000008429.1
0.0183666	2.36175	up	GLB1L2
0.0448974	2.36083	up	MUC3A
0.0247254	2.36039	up	NRAS
0.000982356	2.35961	up	RAMP2
0.0104071	2.35957	up	RPS6KA6
0.000194498	2.35928	up	POC5
0.0199035	2.35882	up	DNAJC13
0.00469522	2.35839	up	RAPGEFL1
0.00149444	2.35791	up	ATG7
0.00443476	2.35734	up	PDE11A
0.017875	2.35711	up	CATG00000030178.1
0.00819964	2.35708	up	GBF1
0.0339703	2.35646	up	OR6Y1
0.0388061	2.35562	up	TRDMT1
0.0114688	2.35466	up	C1GALT1C1
0.00782575	2.35346	up	PSMA4
0.0168912	2.35248	up	JAKMIP3
0.0125078	2.35217	up	TMEM14B
0.0352112	2.35145	up	AC004233.2
0.0198233	2.34924	up	HIST1H2AI
0.0102335	2.34884	up	LMO2
0.0103144	2.34837	up	XRCC5
0.0145321	2.34803	up	SDC3
0.015693	2.34642	up	OR1L8
3.7549e-05	2.34589	up	SYN1
0.00739474	2.34574	up	ZNF841
0.0105723	2.3426	up	MYADML2
0.00435477	2.34183	up	HPN
0.0114841	2.3413	up	MCTS1
0.0104877	2.34064	up	FAM216A
0.022864	2.339	up	CNTNAP5
0.00617656	2.33892	up	STOML1
0.00795194	2.33855	up	GRM6
0.00299753	2.3384	up	OXGR1
0.0307304	2.33806	up	RBM15
0.0431314	2.33727	up	MEIG1
0.00849412	2.33632	up	GPR149
0.00647863	2.33617	up	TOP2B
0.000185728	2.3336	up	R3HDM2
0.0215123	2.33322	up	TAB2
0.00223208	2.33315	up	DHRS2
0.00687539	2.33293	up	SEC22B
0.00308657	2.33127	up	ZNF845
2.489e-05	2.33067	up	ATXN7L3
0.00166221	2.32939	up	RASSF3
0.0139344	2.32925	up	SLC24A5
0.000171909	2.32838	up	ANXA11
0.0203386	2.32731	up	NEO1
0.000842133	2.32723	up	ZNF266
0.000848006	2.32663	up	FAM204A
0.00983429	2.32632	up	CLDN6
0.00121595	2.32576	up	SLC6A17
0.00197806	2.32535	up	ANAPC5
0.0370593	2.32448	up	FBXW10
0.0390399	2.32292	up	AKAP6
0.0175907	2.32291	up	SESN1
0.0036358	2.32281	up	CHD4
0.0427495	2.32155	up	FOSL1
0.0237793	2.32146	up	AGPS
0.00469425	2.32123	up	VRK3
0.000736035	2.31892	up	SUV39H2
0.00176057	2.31891	up	HIVEP2
0.00517789	2.31697	up	SNRNP40
0.00473854	2.31645	up	DHX34
0.0135932	2.31622	up	ITM2C
0.0207316	2.31534	up	SATB1
0.0168194	2.31471	up	PRIM1
0.00420891	2.31453	up	GABRR3
0.0462186	2.31381	up	KPRP
0.00273012	2.31229	up	SFR1
0.00242632	2.31123	up	ZNF512
0.0464541	2.31025	up	LILRB2
0.0076494	2.30983	up	RAB6A
0.0412146	2.30945	up	OR51I2
0.00752173	2.3092	up	FAM50B
0.00258318	2.30742	up	GSG1L
0.00285604	2.30686	up	KRTAP5-3
0.0169489	2.30639	up	PCMTD2
0.0104243	2.30624	up	PTGES3
0.00799138	2.30618	up	CHAC1
0.0198884	2.30611	up	TMX3
0.0124271	2.30552	up	PSEN1
0.0313297	2.30491	up	CATG00000079193.1
0.000892276	2.30432	up	PHACTR1
0.000492979	2.30377	up	CATG00000052221.1
0.0181085	2.3028	up	RYR3
0.00121595	2.30257	up	TFRC
0.0203861	2.30254	up	STARD6
0.00837221	2.30217	up	EDEM2
0.00339685	2.30183	up	TCF7L2
0.0323268	2.30149	up	CATG00000026330.1
0.037684	2.3014	up	SEPT14
0.0127374	2.29987	up	NKAIN3
0.00285604	2.29935	up	GZF1
0.000256772	2.29779	up	LRTOMT
0.0142482	2.29574	up	MT1HL1
0.00120825	2.29503	up	CRYBA2
0.000111411	2.29472	up	NABP2
0.0151408	2.29373	up	AQP7
0.00420309	2.29353	up	RAB41
0.00345477	2.29337	up	OR1N2
0.0499915	2.29276	up	ARHGAP1
0.00276118	2.29153	up	FBXO17
0.0176936	2.2914	up	UBQLN3
0.00126141	2.29047	up	SMOC1
0.0238219	2.28976	up	IGFL2
0.0351484	2.28866	up	CDC20B
0.00543504	2.286	up	SLC6A16
0.0109291	2.28549	up	HORMAD2
0.0192339	2.28496	up	PJA2
0.0157172	2.28408	up	TOR4A
0.0179835	2.28406	up	B3GNT9
0.0162863	2.28265	up	GTF3C6
0.0168025	2.28265	up	VMA21
0.00563989	2.28113	up	DDI1
0.00207881	2.28088	up	SPRED2
0.00622321	2.28028	up	PCDH10
0.0190506	2.27942	up	ABRA
0.0130498	2.27902	up	PGM3
0.0227746	2.27818	up	ZNF177
0.0135208	2.278	up	COLGALT2
0.045454	2.27798	up	CATG00000011082.1
0.0106061	2.27686	up	VWF
0.00766554	2.27621	up	CCHCR1
0.011293	2.27601	up	SMARCC2
0.00184159	2.27539	up	CATG00000088377.1
0.0250305	2.27525	up	AP000812.5
0.00755395	2.27451	up	C4orf45
0.0179598	2.2745	up	NCAM1
0.00237176	2.27364	up	ZNF785
0.000609039	2.27346	up	IMP3
0.00938221	2.2699	up	C2orf50
0.00409899	2.26862	up	ATP13A3
0.00465459	2.26829	up	DUSP23
0.00908475	2.26814	up	KIF27
0.0112532	2.26791	up	FAM122A
0.00523776	2.26613	up	TNPO1
0.0105534	2.26532	up	PCDHA6
0.0322472	2.26497	up	DBX1
0.00348911	2.26425	up	KLF10
0.000669067	2.26415	up	CATG00000088029.1
0.0468329	2.26325	up	COL1A1
0.00623408	2.2617	up	SLC22A6
0.000564295	2.25977	up	LYPD6B
0.00214384	2.25906	up	ZSWIM5
0.00724411	2.25879	up	ZDHHC20
0.0447147	2.25865	up	C3orf58
0.011398	2.25775	up	GPR18
0.00163416	2.25747	up	DDX20
0.00259557	2.25683	up	B3GNT2
0.0036264	2.25656	up	MRPS28
0.0440834	2.25523	up	TONSL
0.0150419	2.25391	up	DUSP7
0.0237184	2.25291	up	MPDZ
0.00014497	2.25286	up	CDC42BPA
0.0145831	2.25239	up	ALDH3B1
0.026274	2.25125	up	GC
0.0393434	2.25092	up	MYO1A
0.0133885	2.25058	up	ARHGAP17
0.0277492	2.25055	up	NRXN2
0.0017344	2.24967	up	SRSF10
0.0193015	2.24934	up	PDS5B
0.0157936	2.24846	up	CILP2
0.000207794	2.2474	up	WDR45
0.0065422	2.24658	up	ACOT12
0.00378517	2.24594	up	MAP3K8
0.00882817	2.24562	up	PITRM1
0.000895178	2.24489	up	CATG00000059978.1
0.00477158	2.24479	up	SLC44A4
0.0200485	2.24447	up	DISP2
0.011189	2.24438	up	TMEM258
0.00327448	2.24353	up	ZFAT
0.00508497	2.24179	up	CATG00000013940.1
0.0351484	2.24103	up	LYRM1
0.00858594	2.24073	up	PHF8
0.0126809	2.24039	up	NES
0.000691019	2.24036	up	AC068946.1
0.0130955	2.23958	up	PHF23
0.00298531	2.23896	up	FSD1
0.0262277	2.23876	up	DOLK
0.00618602	2.23793	up	ADAMTS3
0.0295506	2.23689	up	SENP6
0.0177144	2.23647	up	KDM5D
0.00802179	2.23409	up	NAIP
0.0362138	2.23384	up	VANGL2
0.00266878	2.23361	up	SMC6
0.0185871	2.23313	up	IL18
0.0169257	2.23233	up	IRX3
0.000680157	2.23227	up	AMN
0.00233536	2.23172	up	GSC2
0.00980684	2.23146	up	C17orf50
0.0413599	2.23145	up	ZNF727
0.00229365	2.23115	up	AQP1
0.000955308	2.23032	up	PAWR
0.000481119	2.22957	up	CD40
0.000467842	2.22946	up	USP31
0.00902472	2.22945	up	KNTC1
0.0050505	2.22941	up	PCBD2
0.01794	2.22928	up	HNRNPD
0.00298531	2.22863	up	TTC31
0.00220575	2.22814	up	RETREG3
0.00327038	2.22734	up	CATG00000044399.1
0.0353811	2.22676	up	ADAR
0.00256198	2.22561	up	TCL1B
0.0351484	2.2255	up	CCDC85C
0.00445336	2.22514	up	CNBD2
0.0449808	2.22499	up	SPRYD4
0.0471012	2.22389	up	ZNF28
0.0102511	2.22383	up	CATG00000083638.1
0.00939257	2.22365	up	ETS2
0.0271266	2.22343	up	LRRC55
0.00984441	2.2225	up	CATG00000053936.1
0.0232825	2.22106	up	RNF148
0.0492444	2.21978	up	GDPGP1
0.0144432	2.21911	up	CATG00000025834.1
0.0423014	2.21826	up	PPID
0.000608964	2.21781	up	PTTG1IP
0.00333096	2.21768	up	SLC16A5
0.0199488	2.21659	up	RORB
0.0133961	2.2161	up	OSTF1
0.0460321	2.21543	up	SEL1L2
0.0104327	2.21533	up	GAS2L2
0.000915309	2.21477	up	B3GNT4
0.0180394	2.21359	up	CD80
0.000544116	2.21297	up	TGFBR3
0.00675711	2.21208	up	TEAD4
0.00266283	2.21142	up	CATG00000009304.1
0.0220159	2.21128	up	CCDC54
0.000406617	2.20873	up	OBP2A
0.00313115	2.20861	up	CATG00000028379.1
0.00045761	2.20859	up	USP15
0.0399805	2.20821	up	RSPO3
0.00688423	2.20696	up	SMC2
0.0153456	2.20627	up	ADAD2
0.00168576	2.20548	up	KCTD13
0.00908606	2.20543	up	ASB17
0.0244456	2.20449	up	POMK
0.0418268	2.20434	up	HSD17B13
0.0102474	2.20366	up	VPS4A
0.0119709	2.20324	up	OSBPL2
0.00425989	2.20232	up	TFAP2E
0.00141585	2.20213	up	TMEM18
0.00250605	2.20212	up	CATG00000020670.1
0.00258374	2.20128	up	CLIC2
0.00847813	2.20099	up	RANBP10
0.035298	2.20003	up	RNF44
0.0176475	2.19973	up	PUDP
0.0170365	2.19767	up	CEACAM7
0.0172483	2.19739	up	FGF17
0.0490857	2.19724	up	TRMT5
0.00186574	2.19671	up	ALOX12B
0.0269555	2.19666	up	OSBPL5
0.030887	2.19565	up	CX3CL1
0.00355402	2.19554	up	ARMCX3
0.00742833	2.19511	up	AC007040.2
0.00412618	2.19373	up	DNAJA4
0.00467644	2.19345	up	RDX
0.0323055	2.19286	up	ACP7
0.000669067	2.1924	up	PTPRU
0.000389343	2.19224	up	C4B
0.00496631	2.19192	up	OVCH2
0.000497229	2.19108	up	KRT85
0.0353845	2.19105	up	CATG00000048956.1
0.0211856	2.19105	up	STK3
0.0456962	2.19088	up	CATG00000043861.1
0.00699939	2.19004	up	MRPL19
0.0159719	2.18965	up	APLP2
0.0066428	2.18855	up	PUF60
0.038793	2.18834	up	ASPRV1
0.00124915	2.18683	up	ERP44
0.0022558	2.18621	up	SLC22A16
0.0123877	2.18594	up	SYT5
0.0188749	2.18565	up	AURKB
0.00854737	2.18559	up	PAIP2B
0.00162116	2.18501	up	MKS1
0.0428845	2.18501	up	CAPN9
0.00455509	2.18458	up	CATG00000033941.1
0.0160112	2.18364	up	CATG00000085493.1
0.00320415	2.18313	up	EXOC3L4
0.0315472	2.18108	up	SPAM1
0.00652576	2.17974	up	TAF10
0.00634601	2.17862	up	TES
0.00430805	2.17856	up	ENO2
0.0121192	2.17852	up	SERPINB13
0.00286829	2.17819	up	ARSD
0.00591817	2.17791	up	SPSB3
0.00766216	2.17767	up	POGLUT1
0.0390507	2.17725	up	FGF10
0.0319291	2.17675	up	CNST
0.038949	2.1765	up	TAB3
0.00336191	2.17632	up	OR5B12
0.000351875	2.17618	up	BLOC1S1
0.00367457	2.17521	up	CEP83
0.00753047	2.17505	up	MTERF1
0.0175405	2.17488	up	RASL12
0.0142223	2.17452	up	PGPEP1L
0.00558036	2.17355	up	INSM2
0.0139344	2.17249	up	MYPOP
0.00318775	2.17175	up	MS4A3
0.0333334	2.17166	up	CHM
0.020777	2.1712	up	GRSF1
0.0169619	2.17055	up	ENOX1
0.0306091	2.17039	up	TTC39B
0.0151718	2.17029	up	ATP6V1E2
0.000585686	2.17017	up	MYO10
0.0306691	2.16989	up	PIK3CG
0.0326792	2.1697	up	MDFI
0.0217936	2.16917	up	ARHGAP18
0.0392557	2.16859	up	FEN1
0.0020752	2.16642	up	RAD52
0.01794	2.16532	up	CLEC3A
0.0303441	2.16529	up	ACAD9
0.00583829	2.16527	up	QPRT
0.00639508	2.16501	up	COL5A2
0.0105901	2.16364	up	B3GNT6
0.00747136	2.16304	up	OGFOD1
0.0349358	2.163	up	AC131097.2
0.000955697	2.16275	up	FAM184A
0.00223072	2.16263	up	CCDC190
0.00448447	2.16168	up	PKMYT1
0.00308528	2.16037	up	GORAB
0.00108624	2.15908	up	ATP13A5
0.0140676	2.15871	up	CATG00000080524.1
0.0387912	2.15642	up	ZNF263
0.000921689	2.15593	up	SAA2
0.00197184	2.15585	up	MZT1
0.01824	2.15557	up	RAB7A
0.00142226	2.15512	up	DLST
0.000736035	2.15345	up	CNTROB
0.0228751	2.15302	up	CATG00000072731.1
0.0413787	2.15301	up	FBXL7
0.00338809	2.15285	up	SH2D5
0.011058	2.15245	up	XDH
0.0455408	2.15193	up	CALHM3
0.0118383	2.15037	up	PAX7
0.00650752	2.15029	up	PNMT
0.00218345	2.14968	up	CLDND2
0.0134137	2.14968	up	RAB5A
0.0176008	2.14797	up	TMCO5A
0.00101724	2.14772	up	MCCD1
0.00197418	2.14648	up	EPS8
0.01376	2.1459	up	TXNDC15
0.0352299	2.14511	up	PPP1R3A
0.00193136	2.14395	up	FMO1
0.0459201	2.14362	up	FAM171B
0.0181959	2.14307	up	SPRYD3
0.0155135	2.14244	up	SMTNL1
0.0102512	2.14218	up	ESRP1
0.00574799	2.14212	up	LYZL6
0.00296919	2.14065	up	PNCK
0.00678573	2.14032	up	RBP5
0.0227758	2.14026	up	COL27A1
0.000350793	2.1391	up	HAUS3
0.00352101	2.13896	up	LCP2
0.00299356	2.13829	up	C2
0.0259777	2.13828	up	F3
0.00587151	2.13814	up	AL035078.4
0.0135789	2.13776	up	FEZF2
0.00462518	2.13738	up	CFLAR
0.0124799	2.13692	up	ARHGAP39
0.00936549	2.13684	up	EGR2
0.0149627	2.13603	up	ZFY
0.0365662	2.13575	up	CRISP3
0.0106703	2.13565	up	PRELID3A
0.00600805	2.13528	up	CATG00000040120.1
0.00817054	2.13441	up	PSD4
0.00045761	2.13417	up	PIK3C3
0.00106296	2.13412	up	CYP4F8
0.00369689	2.13401	up	NR2F1
0.00406092	2.13382	up	FRMD3
0.000326378	2.13269	up	TYK2
0.00273033	2.13251	up	MPV17L2
0.00152638	2.1317	up	CCDC185
0.047788	2.13157	up	GLOD5
0.014465	2.1311	up	ZNF493
0.0327705	2.13046	up	DDR1
0.00123248	2.13009	up	TIGD1
0.0345088	2.1297	up	DDX60L
0.0207928	2.12805	up	MYBPC2
0.0296107	2.12801	up	RPL36
0.0282602	2.12764	up	TXNDC8
0.0471399	2.12697	up	PPP4R3B
0.00785574	2.12508	up	CATG00000038771.1
0.0118457	2.12431	up	MRPL3
0.00977167	2.12334	up	PARVA
0.007393	2.1233	up	TRPV6
0.00766554	2.12191	up	SCGB2B2
0.021763	2.12166	up	QKI
0.0135968	2.1212	up	MASP1
0.0166883	2.12079	up	WWP2
0.00487145	2.11922	up	KIAA1614
0.0348405	2.11901	up	TRHR
0.00181517	2.11864	up	ZFYVE16
0.00140151	2.11802	up	INPP5J
0.0061197	2.11762	up	LCN2
0.00130176	2.11696	up	RERE
0.023924	2.11693	up	UNC13A
0.0187141	2.1168	up	POU5F2
0.0188985	2.11586	up	PPA2
0.0153126	2.11579	up	CLK3
0.0102373	2.115	up	CNGB3
0.00334938	2.11472	up	SNRPB2
0.000707716	2.11461	up	ST3GAL2
0.00446676	2.1139	up	CATG00000112881.1
0.023401	2.11292	up	PDE6B
0.007393	2.11271	up	YBX2
[truncated: 216 more rows]

## Sheet: down_Mild_vs_HC
Table S2 DEGs
down_Mild_vs_HC
Adjusted p-value	Fold Change	Regulation	GeneSymbol
0.00359507	62.496	down	FST
0.00634439	53.4382	down	HBD
0.000369349	34.3432	down	PBX2
1.7759e-05	30.0313	down	DUSP9
0.00103717	27.9688	down	CCL3
0.0270417	24.8866	down	DEXI
0.00848817	22.2723	down	ADAT1
0.0222766	21.7847	down	C1orf134
0.00191271	20.0305	down	CCL4
0.0285503	18.8792	down	AL645608.1
9.2901e-05	18.6745	down	IL1A
0.0434999	17.4988	down	TOX2
0.0248791	17.4873	down	APEX2
0.00273335	17.4027	down	CATG00000107272.1
0.00294657	17.0412	down	RPL18A
0.00104041	16.2796	down	HNRNPUL2
0.00550344	16.0562	down	GUK1
0.00047669	15.896	down	CPA3
0.0100666	15.2296	down	GCNT3
0.0261678	15.0444	down	AC104389.5
0.000296834	14.8621	down	TRIO
0.0115521	13.939	down	RPL10A
0.00494315	13.7195	down	DDX54
0.00224218	13.2252	down	RNASEK-C17orf49
0.0154727	13.0671	down	RPL41
0.0131059	13.0376	down	HBB
0.00104014	12.9091	down	NRG1
0.0123022	12.7874	down	ATF3
0.00129482	12.5243	down	HLA-DOA
0.000300753	12.404	down	CYP2J2
0.00815113	12.3722	down	SNRPB
0.00275061	12.228	down	MZT2A
0.00123418	12.1995	down	RAMP1
0.0126413	12.1976	down	OR4S2
0.000753845	12.0198	down	PLK3
0.0144513	11.9586	down	AL357673.1
0.000819953	11.7308	down	FAM49A
0.0146358	11.3166	down	NAA80
0.005431	11.3047	down	ZNF627
0.00818151	10.8371	down	DENND6B
0.00499068	10.7843	down	FXR2
0.0414656	10.7775	down	LAIR2
0.00327038	10.7469	down	CD44
0.00816443	10.6348	down	ATP6V0B
0.000539357	10.5639	down	CCL4L1
0.0119721	10.5018	down	CXCR4
0.0427495	10.3478	down	CATG00000005815.1
0.00957764	10.2746	down	LNX1
0.00082443	10.2481	down	GSK3B
0.0158321	10.2083	down	CXCL2
0.00224879	10.2039	down	DLX4
0.00167747	10.0102	down	CTSZ
0.000883412	10.0062	down	CNNM3
0.00210574	9.97452	down	THAP3
0.000107829	9.9423	down	MIDN
0.00876036	9.92068	down	HLA-DRA
0.0359631	9.84906	down	COL14A1
0.0176819	9.8031	down	NEU3
0.0252092	9.79404	down	RHPN1
0.00473168	9.721	down	AL669918.1
0.0166071	9.70731	down	MANF
0.0200951	9.60751	down	AKAP3
0.0392469	9.56542	down	UCK1
0.00195361	9.44319	down	KLF8
0.00132373	9.43839	down	RPS2
0.00602371	9.32476	down	GTPBP6
0.000408908	9.32307	down	CCDC71
2.4693e-05	9.32104	down	WDR19
0.011576	9.17056	down	EPHB6
0.0166483	9.06618	down	CACFD1
0.0215649	9.04065	down	MARK2
0.000244588	9.01081	down	AQR
0.00112315	8.99521	down	TEX33
0.0278153	8.96691	down	GNLY
0.00339893	8.78458	down	CATG00000029147.1
0.000836759	8.64447	down	CATSPER1
0.0176322	8.63013	down	CATG00000010950.1
0.00623408	8.62187	down	IL16
0.00027541	8.59791	down	RAB3GAP1
0.000379431	8.49638	down	GNRH1
0.000343109	8.39508	down	HSF2
0.00585546	8.37086	down	LEPROTL1
0.00652576	8.33203	down	DLX1
0.0159234	8.1537	down	NPIPB11
0.00314023	8.11644	down	CATG00000039995.1
2.8935e-05	8.11172	down	LCN15
0.00410728	8.09359	down	TKTL1
0.000371658	8.07039	down	AIFM3
0.000258593	8.05111	down	HAGHL
0.0091554	8.03118	down	LGALS2
0.0014223	8.02746	down	PLEKHA2
0.00474678	7.97172	down	SNRNP200
0.000671091	7.96564	down	DNPEP
0.00906147	7.91958	down	SPPL2C
0.000988528	7.90556	down	CATG00000094350.1
0.00329259	7.87864	down	ZBTB17
0.00244771	7.85684	down	GOT2
0.0225394	7.84671	down	NDUFA7
0.00745911	7.83846	down	YY1
0.00353521	7.82081	down	RPL13
0.0232279	7.7337	down	FOLR3
0.00417689	7.72268	down	CFD
0.000219065	7.7202	down	RPS3
0.00482055	7.71859	down	RGS10
0.000163459	7.6917	down	ANAPC11
0.000150027	7.68459	down	COX14
0.00912019	7.6777	down	TAP2
0.0119106	7.67745	down	SKAP1
0.0212504	7.65979	down	NKG7
0.000400125	7.65884	down	IER3
0.0128135	7.541	down	NFKBIB
0.018247	7.52016	down	ATP5MF-PTCD1
0.000179885	7.51428	down	MAGT1
0.00211911	7.49691	down	C4orf48
0.000637209	7.47981	down	TMEM191C
0.0211016	7.4723	down	APBA2
0.00168205	7.46577	down	DSTYK
0.00370092	7.46483	down	SH3GL2
0.000257681	7.38709	down	DDX47
0.0119709	7.37387	down	FGFBP2
0.00807162	7.36854	down	AKIRIN1
0.00359663	7.36718	down	CTSW
0.0118398	7.36567	down	MRPS15
0.00273121	7.34428	down	ATF4
0.00609025	7.29862	down	CDKN1C
0.000620591	7.29763	down	ZNF215
0.0051547	7.29276	down	IFT20
0.00191766	7.24778	down	HLA-DMB
0.00313191	7.23285	down	TSEN54
0.00152701	7.23248	down	TBC1D3B
0.00918098	7.22847	down	CLC
0.0116994	7.1989	down	VPS37B
0.009461	7.17383	down	ZAP70
0.00208968	7.08121	down	GOLGA8B
0.0163215	7.06076	down	KRT73
0.000343109	7.05988	down	MAGEA10
0.000416701	7.04582	down	AC004832.3
0.00224523	7.02529	down	ZNF428
0.005734	7.00589	down	CDH13
0.00523776	6.97848	down	SLC20A1
0.000562837	6.9669	down	MT-ND3
0.0243677	6.9617	down	SLC12A8
0.0315735	6.92609	down	CXCL8
0.00500411	6.89755	down	COPS3
0.00420126	6.8904	down	BACH2
0.00139398	6.88487	down	CS
0.00718651	6.8835	down	SF1
0.0291834	6.87752	down	TNKS2
0.0229703	6.85154	down	CATG00000032777.1
0.0132456	6.84753	down	UBXN7
0.000976818	6.81239	down	JMJD7-PLA2G4B
0.00424496	6.80976	down	CSNK1D
0.00581536	6.80749	down	HLA-DMA
0.00219443	6.80266	down	GBA
0.000684205	6.78063	down	IL23A
9.4969e-05	6.76782	down	GADD45GIP1
0.00523776	6.76197	down	SVBP
0.00208202	6.75348	down	ARHGAP26
0.0138249	6.75185	down	C1orf35
0.000254976	6.74686	down	OVCA2
0.00325303	6.7372	down	RPS18
0.00124417	6.7247	down	SH2D4A
0.00852571	6.67536	down	ATIC
0.0160895	6.67424	down	AL136454.1
0.0012675	6.66249	down	PER1
0.00104633	6.65158	down	CSF2
0.00100626	6.6355	down	KNG1
0.00168765	6.62975	down	DCTN3
0.00422547	6.61204	down	RHOQ
0.0120204	6.58141	down	CCDC88C
0.000379431	6.55154	down	JMY
0.00437194	6.54066	down	CCNL2
0.000190682	6.52264	down	AP2M1
0.0461678	6.50993	down	LPXN
0.0315175	6.50036	down	CATG00000101072.1
0.00331975	6.50014	down	TNFSF9
0.00523776	6.49337	down	CATG00000074073.1
0.018652	6.4603	down	RASAL3
0.00832674	6.44593	down	CATG00000029374.1
0.00561879	6.42823	down	IDH3B
0.00089046	6.42433	down	HMGB3
0.00181517	6.40357	down	DHRS12
0.0028255	6.39751	down	TMEM191B
0.000725451	6.39469	down	CRY1
0.00014385	6.36451	down	ARHGEF9
0.0051547	6.36097	down	FUT9
0.000244588	6.3567	down	SRD5A3
0.0397507	6.35091	down	BTC
0.000519094	6.34858	down	PARD6G
0.00496631	6.32952	down	CST3
0.0238336	6.32921	down	HSF4
0.00279137	6.32589	down	CYBRD1
0.00832099	6.32164	down	ZDHHC8
0.00218345	6.31548	down	GNRH2
0.000275904	6.31159	down	ARMCX6
0.00704566	6.30802	down	BOLA2-SMG1P6
0.00193136	6.29855	down	MAVS
0.00724903	6.27124	down	C15orf61
0.00190501	6.26491	down	TESC
0.0231686	6.24813	down	ADIPOR2
0.0160069	6.24374	down	EEF2
0.00370271	6.23638	down	VTI1A
0.00423313	6.22803	down	CXorf57
0.000680157	6.21534	down	VOPP1
0.00583965	6.21249	down	NAAA
0.00295912	6.21234	down	PTPRA
0.000467842	6.20957	down	TMEM106B
0.000838412	6.20215	down	OTUB1
0.00139398	6.19939	down	LPAR4
0.0242724	6.19709	down	RPS16
0.0123052	6.1693	down	LYZ
0.0101538	6.15578	down	ZNF787
0.0146218	6.15225	down	NDUFB9
0.000889502	6.12673	down	CNTF
0.00273934	6.12593	down	TBC1D10C
0.0491409	6.12223	down	LMF2
0.00390903	6.11747	down	CEBPZOS
0.000258593	6.11097	down	MVD
0.0429972	6.10603	down	USH1C
0.00415607	6.09581	down	ZNF410
0.0116497	6.08939	down	B3GALNT1
0.0170859	6.08849	down	MRPL21
0.00858594	6.06978	down	AC097637.1
0.036577	6.04767	down	DCST2
0.0115491	6.04359	down	RPL13A
0.00527842	6.04076	down	AC244197.3
0.000620591	6.03277	down	EPM2A
0.000708679	6.03079	down	SCT
0.000408908	6.02812	down	UBXN6
0.000634534	6.02082	down	PLCB1
0.000804947	5.99153	down	ASB18
0.0195684	5.98594	down	C12orf57
0.0296322	5.98524	down	CXCL3
0.00197339	5.95601	down	DGCR6L
0.0074412	5.9536	down	GRK6
0.000313445	5.94613	down	TGFBI
0.000173913	5.93081	down	UPF3B
0.000605245	5.90904	down	ZNF410
0.0116533	5.8996	down	FAM50A
0.0109366	5.88319	down	C1orf21
0.00113662	5.88031	down	C5orf24
0.00755289	5.87853	down	PSTPIP1
0.00109366	5.87	down	MYL5
0.000350793	5.86927	down	CDR2
0.00417058	5.86796	down	EDF1
0.0111117	5.86303	down	SMDT1
0.0203386	5.86039	down	ZNF154
0.00388221	5.83891	down	PIN1
0.00232868	5.83242	down	ZDHHC4
0.000925623	5.83213	down	SLC35A5
0.0184299	5.81347	down	PLAUR
0.00770309	5.80665	down	SDHA
0.000684205	5.7959	down	DUS1L
0.0117761	5.78972	down	SNAI1
0.00362486	5.78794	down	HLA-E
0.00124915	5.77207	down	MAP3K7
8.0669e-05	5.77191	down	DEFB118
0.0162753	5.7719	down	RELA
0.00827431	5.76544	down	TERF2IP
0.00484052	5.76166	down	TCIRG1
0.00776386	5.74843	down	LYSMD2
0.000623498	5.73389	down	ZNF81
0.0173098	5.73382	down	ATP5PO
0.00125979	5.72225	down	MGMT
0.000254976	5.718	down	SPATA46
0.0412316	5.69854	down	SLC9A5
0.00091486	5.69587	down	DNAH9
0.00046325	5.67623	down	AKAP7
0.0182369	5.67575	down	S100B
0.00634977	5.67448	down	SLC25A1
0.0040206	5.67079	down	OSBPL7
0.00248248	5.66465	down	POLR2C
0.00108215	5.65836	down	CTSK
0.0415377	5.65256	down	AGPAT3
6.0918e-05	5.64548	down	LRRC61
0.0450093	5.64112	down	TTLL3
0.000954436	5.62599	down	MROH1
0.000400125	5.61665	down	CHAF1B
0.0158408	5.61489	down	FHOD1
0.0247371	5.61264	down	SBDS
0.00113414	5.59853	down	SLC25A28
0.000481119	5.58607	down	SCAI
0.00273033	5.58541	down	MYO1G
0.00828373	5.58241	down	DUSP1
0.00518496	5.57912	down	PYCARD
0.00139749	5.57055	down	HEBP1
0.0493768	5.5648	down	PNISR
0.000343109	5.55554	down	ZNF511-PRAP1
0.00197806	5.55444	down	PPP1R15A
0.00400788	5.52915	down	SSNA1
0.000491186	5.51928	down	ELOA2
0.0116533	5.51467	down	MRPL23
0.012067	5.51297	down	PHF21B
0.0112714	5.50286	down	INSIG1
0.0116727	5.49194	down	PIM3
0.0027039	5.47551	down	ARRDC1
0.00212663	5.46887	down	N4BP2L1
0.0022039	5.45799	down	MAP2K3
0.0224899	5.45329	down	MLST8
0.000140838	5.45249	down	NHLRC2
0.00742833	5.4309	down	PRKDC
0.0046921	5.42222	down	CORO7-PAM16
0.0083513	5.42117	down	HBG2
0.019006	5.4201	down	NAP1L4
0.000310612	5.40819	down	RPS23
0.000889502	5.39674	down	MRGBP
0.00472	5.39411	down	UPF3A
0.0148561	5.39082	down	TWF2
0.000844296	5.38779	down	LCE1A
0.00108195	5.37883	down	FABP3
0.0103499	5.37833	down	AC009977.1
0.00132623	5.37716	down	MRFAP1
0.0113626	5.35717	down	TMED4
0.0253804	5.35172	down	NEURL1B
0.00291639	5.35098	down	NDUFB11
0.0102298	5.33252	down	IDUA
0.0022682	5.32919	down	CNNM4
0.000170121	5.32841	down	MARCH1
8.4381e-05	5.3263	down	CTC1
0.00243322	5.30175	down	GALNT12
0.00297364	5.29882	down	NUDT8
0.0237103	5.29864	down	PLIN2
0.00242632	5.29584	down	MEF2B
0.00874784	5.29219	down	TIMP1
0.0144432	5.29078	down	ALDH2
0.00104231	5.28731	down	TWISTNB
0.000546133	5.27122	down	MT-ND4
0.00070036	5.26301	down	AL139353.1
0.0158215	5.24871	down	TRIM11
0.0015693	5.24728	down	RGMB
0.0188707	5.24342	down	TCF25
0.000856116	5.22843	down	CATG00000057159.1
0.00147395	5.22753	down	TFPT
0.000275904	5.22608	down	ABCG2
0.000966272	5.22025	down	PDPK1
0.00148984	5.217	down	PCYT1A
0.000721942	5.2139	down	PHF5A
3.4982e-05	5.20738	down	TAF5
0.00101724	5.19457	down	ULBP2
0.00273335	5.19071	down	TUBA4A
0.00151756	5.17345	down	VDAC2
0.00898648	5.17047	down	ARF5
0.0464463	5.16889	down	RPL35
0.00340142	5.16372	down	CCDC84
0.00832674	5.14786	down	NDUFB7
0.00667787	5.14678	down	ZFAND2A
0.00133832	5.14192	down	GATAD1
0.0178132	5.13361	down	ZNF341
0.0348284	5.13049	down	CATG00000032748.1
0.00637843	5.11749	down	SNW1
0.0266881	5.11667	down	UPF1
0.000480269	5.11397	down	BCL2L12
0.00815387	5.10573	down	SYF2
0.00286245	5.10405	down	WDR83OS
0.0142223	5.09815	down	ARRDC2
0.00916047	5.09521	down	BHLHE40
0.00296919	5.09122	down	NR1D1
0.0190396	5.07307	down	IZUMO4
0.000258593	5.05577	down	FECH
0.00123523	5.04174	down	LAMA1
0.00186574	5.03906	down	PTPMT1
0.00597543	5.03589	down	CATG00000060946.1
0.00596328	5.03361	down	RNF26
0.00394846	5.02815	down	RC3H2
0.0127374	5.01913	down	PGLS
0.0145063	5.01887	down	TKT
0.00980684	5.01188	down	BCL2L13
0.00102404	5.01141	down	RRP36
0.00306577	5.00927	down	ATG4B
0.000323302	5.00789	down	DIABLO
0.000519094	5.00261	down	SDAD1
0.0255756	5.00245	down	PMAIP1
0.0325015	4.99584	down	EMD
0.00940919	4.9956	down	NPEPL1
0.000893363	4.99489	down	C7orf26
0.00499941	4.9905	down	YTHDF2
0.00149496	4.98712	down	TTLL10
0.0306568	4.98436	down	SMIM26
6.9857e-05	4.98404	down	TGS1
0.000797356	4.97423	down	LIN7B
0.0479459	4.97237	down	SMPD3
0.00633968	4.96962	down	EIF4B
0.0122772	4.96292	down	HERC1
0.00229797	4.95965	down	RPSA
0.00142697	4.94923	down	ISCU
0.01044	4.93869	down	CATG00000060901.1
0.00144371	4.93543	down	POPDC2
0.00184543	4.93343	down	MED14
0.00555599	4.92713	down	RSL1D1
0.000519094	4.92058	down	LCN6
0.000966272	4.89795	down	COPE
0.0190396	4.89206	down	CD247
0.00213115	4.892	down	IGSF3
0.00796604	4.88847	down	ZNF394
0.0013325	4.8879	down	FAM98C
0.00334938	4.87986	down	EIF2D
0.00175827	4.87736	down	SAT2
0.032216	4.87176	down	ZC3H12C
0.00680824	4.86805	down	GPAA1
0.000254976	4.8661	down	PCCA
0.000612536	4.86496	down	GPR137
8.1536e-05	4.8612	down	IDI1
0.00132373	4.86065	down	DIRC2
0.00623442	4.85918	down	GLUD1
0.00217233	4.85864	down	SUPT7L
0.00386222	4.85619	down	NME3
0.0162837	4.85101	down	NSMCE1
0.00425989	4.84806	down	CD1C
0.000300753	4.84638	down	RHBDD2
0.000691019	4.8414	down	TPTEP2-CSNK1E
0.0238219	4.83587	down	RTL8A
0.00377286	4.82396	down	CHRFAM7A
0.00114586	4.82145	down	CATG00000056217.1
0.00359663	4.81231	down	AGL
0.000177973	4.8121	down	SGTA
0.00472483	4.78919	down	PVALB
0.0198089	4.78687	down	LYN
0.00225092	4.78464	down	SERPINB6
0.000296834	4.7615	down	SLC7A2
0.00558334	4.75982	down	ALDH1A2
0.00362486	4.75957	down	HSPBAP1
0.000221324	4.75502	down	SLC41A3
0.00561397	4.75458	down	ZNF256
0.000315152	4.75122	down	CATG00000007455.1
0.0130195	4.7512	down	PRPF31
0.0011014	4.7417	down	PMVK
0.00697915	4.73292	down	NEDD8-MDP1
0.00197184	4.73233	down	GNMT
0.00675714	4.73162	down	TRIR
0.00939257	4.72931	down	ZFYVE28
0.0112711	4.71736	down	NCAPH2
0.0230608	4.71728	down	OR52B2
0.00978282	4.7143	down	ADGRE3
0.0208108	4.7125	down	PABPC5
0.0054752	4.71104	down	MAL
0.00137407	4.71082	down	CARD10
0.00176079	4.70597	down	MXRA7
0.000219065	4.70488	down	RPL19
0.000669067	4.70291	down	FAM189A1
0.00821623	4.69774	down	SMYD2
0.00939891	4.68873	down	ENO4
0.00921497	4.68543	down	TNRC6C
0.0143505	4.68358	down	HIST1H3J
0.000721942	4.67606	down	PILRB
0.00137407	4.66216	down	EDNRA
0.0464197	4.66208	down	ANKS3
0.000124104	4.66122	down	NPIPB2
0.00380434	4.65411	down	HIPK1
0.0241323	4.64966	down	MAP7D1
0.00250898	4.64219	down	HDHD3
0.0346315	4.63719	down	COX8A
0.0244419	4.63584	down	ZNF385B
0.00842141	4.63388	down	PHF1
0.0180936	4.63348	down	CIAO2B
0.0096794	4.62678	down	HNRNPA1
0.0241944	4.625	down	PRKCB
0.00953632	4.61293	down	AGPAT2
0.000590141	4.61067	down	CATG00000043860.1
0.0136407	4.60976	down	ROR2
0.00102195	4.60582	down	SIAH2
0.00987119	4.57597	down	CCT8
0.0392351	4.57044	down	ISY1-RAB43
0.0202498	4.56787	down	LACTB
0.00123418	4.56762	down	MRPL55
0.0142223	4.56461	down	CARMIL1
0.000410691	4.56307	down	RBP4
0.00634439	4.55147	down	SLC18B1
0.0024625	4.54817	down	GCN1
0.00140279	4.54788	down	STAU1
0.0254442	4.54533	down	CSTB
0.00263656	4.52957	down	CA11
0.00285604	4.51994	down	HEG1
0.00425062	4.5192	down	DDIT3
0.00857752	4.51835	down	CAPN3
0.00229365	4.51515	down	TSTD1
0.00558797	4.51306	down	C1orf50
0.00567207	4.51269	down	IL17C
0.0031198	4.50861	down	CATG00000043697.1
0.00100928	4.50758	down	BRPF1
0.00707503	4.494	down	TNFAIP1
0.00138893	4.49285	down	NBAS
0.000193359	4.4908	down	CATG00000068853.1
0.00530622	4.48571	down	CEP68
0.000385236	4.48515	down	PHF7
0.042921	4.47568	down	SNRNP70
0.0317741	4.47241	down	CD3D
0.0160554	4.47171	down	TUBA3C
0.0455943	4.46905	down	TYW1B
0.00216291	4.45895	down	CATG00000105979.1
0.0288801	4.45521	down	DUS3L
0.000378533	4.45467	down	PSEN2
0.00193136	4.4455	down	SYTL3
0.0233998	4.44438	down	MCUB
0.00276638	4.44214	down	TMEM248
0.00672468	4.44214	down	RAB3A
0.0013503	4.44129	down	CNRIP1
0.00451333	4.43368	down	EFNA2
0.00266878	4.4335	down	HECTD3
0.0368293	4.42974	down	MRPL41
0.0196259	4.429	down	ABI3
0.0130584	4.42723	down	R3HCC1
0.00266878	4.42547	down	CERS5
0.0370222	4.42101	down	ELOF1
9.4256e-05	4.41695	down	ATP6V1F
0.00370271	4.41043	down	LAS1L
0.0449136	4.41018	down	PTGDS
0.00175277	4.4099	down	CATG00000046838.1
0.00420309	4.40703	down	METTL17
0.00134698	4.40088	down	SCGB3A1
0.00322136	4.39941	down	MTRNR2L10
0.000836759	4.39643	down	ATP6V1H
0.00710286	4.39371	down	CNPY3
0.000620072	4.39359	down	DCP1A
0.0287893	4.38932	down	HSPA9
0.0117482	4.38713	down	OLIG1
0.00372836	4.3862	down	TUT4
0.00435477	4.38043	down	IPO9
0.00079712	4.38034	down	ZNF784
0.000467842	4.37582	down	ITGB5
0.0113238	4.37191	down	LAPTM5
0.0203365	4.36636	down	NPBWR1
0.00193136	4.35957	down	FGFBP1
0.0223122	4.35631	down	MED8
0.0179835	4.34925	down	NR1H2
0.00776386	4.34124	down	ZBTB22
0.0265104	4.33662	down	TM4SF19
0.0115689	4.33654	down	MAGEE1
0.00075728	4.335	down	ZNF500
0.0158083	4.33386	down	GZMK
0.0435372	4.31841	down	SAT1
0.00620764	4.3146	down	G6PD
0.0046306	4.31369	down	MED11
0.000365366	4.30949	down	TRIM47
0.0012939	4.30471	down	ARHGEF25
0.000120679	4.30094	down	RPL23
0.0316969	4.2986	down	SEMA3A
0.00141208	4.29538	down	PPP1R16B
0.00469425	4.29369	down	ILF3
0.0161784	4.2932	down	MAN1A2
0.0137017	4.29109	down	NPIPB13
0.00939394	4.28845	down	TAB1
0.00613635	4.28594	down	STARD10
0.00739445	4.28445	down	INTS2
0.0271388	4.28352	down	STX10
0.00984441	4.28056	down	EMC7
0.00242204	4.2804	down	SLC35B2
0.00160337	4.27648	down	FAM207A
0.0101895	4.2763	down	POLR2J
0.00778907	4.27462	down	CAD
0.0458616	4.27373	down	PCK2
0.00645869	4.27279	down	ZNF593
0.00126055	4.26523	down	FCHO1
0.00487479	4.26095	down	SRP14
0.0047618	4.26051	down	RPAP1
0.0150498	4.25796	down	TMEM72
0.0249307	4.24888	down	LY6G6F
0.000851791	4.24052	down	KBTBD2
0.0246127	4.23872	down	CCDC180
0.00333473	4.23827	down	PDE4DIP
0.000492979	4.23761	down	CD37
0.00220575	4.23743	down	LENG9
0.0100919	4.23432	down	NFKBIZ
0.0158408	4.23418	down	CSNK2B
0.00236539	4.23159	down	RINT1
0.0178632	4.22683	down	ELOVL7
0.00283207	4.22267	down	PYDC1
0.00187679	4.22165	down	GTF3C4
0.00322136	4.21788	down	TBRG1
0.00435477	4.21623	down	AC021097.2
0.00227299	4.21544	down	MBTPS1
0.00532137	4.21321	down	MFHAS1
0.00100343	4.20843	down	RGCC
0.000379781	4.20747	down	PPM1J
0.0105398	4.20487	down	AC243547.3
0.00366155	4.20273	down	TENT4B
0.0214977	4.20195	down	SLC25A38
0.00428951	4.19745	down	PABPC4
0.00494853	4.19355	down	ZNF865
0.0168317	4.19294	down	SH2D1A
0.0127192	4.18843	down	SAP30L
0.0171944	4.18572	down	TYSND1
9.4256e-05	4.17887	down	TRIM37
0.0100361	4.17619	down	MOV10L1
0.0116156	4.17614	down	SMPD1
0.0147666	4.17524	down	RWDD1
0.00535624	4.16162	down	DEF6
0.00507301	4.15521	down	TENT5B
0.0067323	4.15294	down	CACNA1S
0.00170209	4.14949	down	DOP1A
0.00206724	4.14684	down	RDH5
0.0263344	4.14629	down	OTUD5
0.0131132	4.14619	down	BTBD2
0.0155186	4.13719	down	TSNAX
0.00587398	4.13332	down	PCNX3
0.00192126	4.1319	down	ABHD14A
0.00796647	4.12745	down	C17orf67
0.0012675	4.12104	down	P4HTM
0.0284257	4.10914	down	CAT
0.00158638	4.10743	down	SUSD1
0.0216621	4.09987	down	AC021072.1
0.0333587	4.09658	down	PFDN2
0.0486499	4.08965	down	NKAP
0.00349942	4.08511	down	C19orf81
0.00369953	4.08485	down	SOD2
0.00147399	4.08464	down	SLC22A5
0.0244419	4.08139	down	ZNF551
0.000823382	4.07068	down	IMMT
0.000491186	4.06851	down	KYAT3
0.0171379	4.06569	down	CYB561A3
0.022914	4.06289	down	NDUFS5
0.000300753	4.05749	down	PRRT3
0.0176936	4.04364	down	ANKRD39
0.0129946	4.04045	down	PGRMC1
0.000343109	4.03854	down	ADGRA1
0.0259777	4.03809	down	ETS1
0.000730388	4.03765	down	ZNF134
0.00987254	4.03527	down	RELB
0.00291185	4.03463	down	AL355987.3
0.00931502	4.03228	down	GINM1
0.0460321	4.03225	down	TXN2
0.0239429	4.03199	down	SERF2
0.0128394	4.02698	down	TLCD1
0.00182618	4.02698	down	MRPS34
0.000916478	4.02326	down	SYCP2
0.000798435	4.02118	down	UGT1A3
0.00069865	4.02058	down	BBIP1
0.00273033	4.01586	down	DPM1
0.00251701	4.01563	down	PBX3
0.0475796	4.01464	down	ZBTB7A
0.00562345	4.01166	down	NELL2
0.00176175	4.00969	down	CDAN1
0.0447147	4.00892	down	JMJD8
0.000296834	4.0086	down	MT-ND2
0.0406515	4.00539	down	IFNG
0.00126779	4.00285	down	TBC1D4
0.0288801	3.99871	down	SARS
0.00921497	3.99329	down	CGGBP1
0.0240625	3.99127	down	FNBP4
0.00483782	3.98443	down	TIMM13
0.00327038	3.97981	down	EIF4G1
0.0248102	3.97646	down	AL049829.1
0.0419711	3.97581	down	MCC
0.00257953	3.9743	down	DHRS3
0.00523776	3.9719	down	PADI3
0.00435477	3.97108	down	P3H2
0.0473061	3.9704	down	PYHIN1
0.0379788	3.9616	down	SPIRE2
0.00393056	3.96023	down	GMFB
0.0393944	3.9588	down	AIP
0.0215905	3.95729	down	LYNX1
0.00523648	3.95249	down	FZD3
0.00957671	3.94764	down	ABCG1
0.0159641	3.94705	down	WDR13
0.0138531	3.9463	down	RGS19
0.0254633	3.93561	down	PITPNC1
0.00707292	3.93541	down	ZIK1
0.00176079	3.93231	down	RCC1
0.0074517	3.92881	down	VAMP8
0.0338585	3.92635	down	MRPL54
0.00365275	3.92499	down	MORC4
0.00803312	3.9239	down	RASGRP4
0.0390679	3.92278	down	UQCRC2
0.00849052	3.92105	down	RBMXL1
0.0266143	3.92079	down	INTS10
0.00576537	3.9206	down	PRKAR2A
0.0233025	3.91386	down	BLOC1S1
0.0142256	3.90834	down	ERGIC3
0.0119418	3.89789	down	CATG00000037936.1
0.000130351	3.89675	down	TREM2
0.0191315	3.89651	down	GLTP
0.00134698	3.88933	down	WDR97
0.00176079	3.88926	down	EEF1D
0.00224218	3.88754	down	CCR4
0.00779722	3.88754	down	TSTD1
0.0373606	3.88653	down	HIF1A
0.00859249	3.88388	down	IL3RA
0.0175907	3.88312	down	HTATIP2
0.00131543	3.88172	down	ECI2
0.000730388	3.87872	down	HCST
0.0443829	3.87384	down	TFE3
0.00462302	3.87377	down	CDC37L1
0.0495745	3.87372	down	LSM7
0.0189273	3.86679	down	GCA
0.000634324	3.86027	down	RPL28
0.0101683	3.85946	down	ERVMER34-1
6.9857e-05	3.85028	down	KPNA1
0.0437225	3.84989	down	CYC1
0.0154599	3.84427	down	BX255925.3
0.00523648	3.84335	down	IYD
0.000258918	3.8417	down	USP38
0.032216	3.83884	down	HCK
0.00367989	3.83601	down	VGLL4
0.00435477	3.83323	down	CMC4
0.00132373	3.82977	down	SLC18A1
0.000846619	3.82826	down	PRKCZ
0.000584459	3.82622	down	TBC1D9
0.00134545	3.82569	down	TJP1
0.00284848	3.82505	down	CATSPER3
0.00111487	3.82445	down	CES1
0.0053299	3.82408	down	AP002990.1
0.0189574	3.82403	down	CATG00000001377.1
0.00265344	3.81873	down	HAVCR2
0.00467303	3.81616	down	POLR1D
0.00512636	3.81465	down	RPUSD2
0.0277076	3.8127	down	CDC37
0.00539901	3.80941	down	AFG3L2
0.00623408	3.80844	down	UNC119
0.00641345	3.80835	down	CATG00000013842.1
0.00667031	3.79949	down	MLKL
0.00137407	3.79244	down	IGHMBP2
0.000488806	3.7919	down	TOR2A
0.00223072	3.78812	down	GID8
0.00398794	3.78747	down	HDGFL3
0.0366886	3.78729	down	SOD1
0.00647863	3.78463	down	LRRC45
0.0154534	3.78215	down	SF3A1
0.042921	3.78183	down	PPT2
0.00663555	3.78128	down	PKD1
0.00219568	3.77964	down	LMBRD1
0.0134492	3.77943	down	NAPSA
0.00562941	3.77666	down	C11orf96
0.00238467	3.77453	down	CTSG
0.00111077	3.77272	down	PCIF1
0.000150647	3.76606	down	UBXN1
0.0281929	3.7652	down	ZC3H12D
0.00433164	3.76201	down	MED16
0.007864	3.76015	down	AATF
0.017175	3.75855	down	ABCA2
0.0382167	3.75737	down	TMEM8B
0.00070036	3.75696	down	TMEM41A
0.00119378	3.75377	down	YARS2
0.00985597	3.75331	down	HEXB
0.0030592	3.75273	down	SLC25A35
0.00700875	3.74826	down	ZNF649
0.0247254	3.74757	down	OLFML2A
0.00253548	3.74509	down	SH3BGRL
0.00745474	3.74393	down	BCL3
0.0365141	3.7439	down	HSP90AA1
0.00276118	3.74342	down	KIR3DL2
0.000634324	3.74032	down	DCAF15
0.0436044	3.73805	down	C17orf107
0.00442131	3.73481	down	TCFL5
0.0170805	3.73246	down	RCAN1
0.00970404	3.7311	down	SLC39A4
0.0179433	3.73061	down	LRRC75A
0.00622321	3.73052	down	ELMSAN1
0.00244049	3.72988	down	ATXN10
0.0229503	3.72933	down	RNF165
0.0241944	3.72875	down	UHRF1
0.000729443	3.72363	down	CATG00000102043.1
0.00207881	3.7221	down	WDR20
0.0130009	3.72173	down	CHN1
0.0188034	3.71789	down	ADIPOR1
0.00212663	3.71565	down	BRAT1
0.00670675	3.70996	down	C17orf75
0.0072119	3.70479	down	PRPF3
0.00281469	3.70409	down	SAFB
0.0025009	3.70179	down	BEX5
0.00082443	3.70118	down	PRDM10
0.00530622	3.70078	down	LRRC14
0.0412608	3.69571	down	ODF2
0.000546302	3.69232	down	PRH1
0.00243322	3.69021	down	GATM
0.00165653	3.68943	down	CASZ1
0.00193136	3.68884	down	TMEM189
0.00587379	3.68398	down	REEP4
0.000925623	3.68358	down	RGL2
0.00166681	3.68248	down	RMND5B
0.00592295	3.6822	down	MPIG6B
0.0197579	3.68046	down	COLQ
0.000370528	3.67802	down	CATG00000039349.1
0.000581995	3.67765	down	TMEM185A
0.000994707	3.67406	down	HSBP1L1
0.0215914	3.67351	down	NPIPB2
0.000109736	3.67254	down	CATG00000038319.1
0.0402185	3.67146	down	FRMPD4
0.0119498	3.67058	down	PRSS35
0.00923594	3.66957	down	WNT7A
0.00947549	3.66922	down	CLIP1
0.00549064	3.66279	down	ZNF254
0.00303749	3.65956	down	NCR2
0.0191584	3.65383	down	CYB561
0.0492829	3.65256	down	TARSL2
0.00221635	3.65097	down	NDUFAB1
0.014894	3.65068	down	CATG00000054101.1
0.00273033	3.6474	down	ZC3H3
0.00303749	3.64576	down	NUP133
0.0039492	3.64214	down	COG1
0.0478693	3.6373	down	SNN
0.000552378	3.63432	down	EID1
0.0288255	3.63382	down	HAS1
0.0332197	3.62693	down	SQSTM1
0.000772115	3.62577	down	TMEM205
0.0458018	3.6237	down	ARL17A
0.0179835	3.62319	down	PHPT1
0.000141455	3.62187	down	TADA1
0.00273335	3.6192	down	CDK10
0.00724411	3.61464	down	LIG1
0.00273335	3.60957	down	SNRPN
0.00734657	3.60917	down	TRAPPC2L
0.00427328	3.60744	down	TBC1D30
0.018493	3.6062	down	GPCPD1
0.00316007	3.60601	down	PPP1CA
0.000355356	3.60323	down	PRSS54
0.0177147	3.60227	down	SLURP1
0.00680114	3.60084	down	CDKN1B
0.000854675	3.59866	down	APPL2
0.0290138	3.59507	down	CHMP4B
0.0122772	3.59417	down	RASGRP1
0.00116133	3.58821	down	THAP2
0.0013974	3.58795	down	DDX51
0.000389797	3.58561	down	OR5B3
0.00883688	3.58457	down	SNRPE
0.000547605	3.58344	down	PIGN
0.0458018	3.58309	down	CEP78
0.00288863	3.58242	down	SNRNP48
0.00188994	3.57854	down	ZNF675
0.0022793	3.57721	down	SPATA13
0.0365282	3.57713	down	HBG2
0.0292308	3.57509	down	SGCZ
0.0261678	3.56762	down	FAIM2
0.00377286	3.56596	down	COA6
0.00847813	3.56564	down	S1PR4
0.0300643	3.56534	down	SLC5A6
0.0198244	3.55923	down	ADPRHL2
0.00270003	3.55773	down	FTCDNL1
0.0100227	3.55584	down	ZNF511
0.0360975	3.55297	down	CHKB
0.0339384	3.54571	down	TIMM23B
0.00295912	3.54553	down	MOCS1
0.00330029	3.54242	down	FCHO2
0.00278678	3.54129	down	RAP1GDS1
0.017255	3.54108	down	BOLA3
0.00865702	3.54107	down	GTF2E2
0.00479653	3.54054	down	AC135050.2
0.016123	3.54034	down	SMG6
0.00125679	3.53901	down	DHCR7
0.00144284	3.53609	down	SLC9A9
0.0119888	3.53568	down	CATG00000031471.1
0.00285789	3.53485	down	DNAJB9
0.000484863	3.53407	down	CATSPER2
0.00258572	3.53378	down	ZNF33B
6.9857e-05	3.53188	down	SALL2
0.00079712	3.53042	down	KIZ
0.00433292	3.52963	down	KRT10
0.0351154	3.52791	down	IFNGR2
0.0283896	3.52593	down	GPR183
0.00723217	3.52486	down	WRAP73
0.00398794	3.52365	down	CYP2S1
0.0313833	3.52085	down	PRODH2
0.0156498	3.52016	down	PROM2
0.000283723	3.51729	down	HAGH
0.00783301	3.50873	down	SNX9
0.0044449	3.50842	down	ERF
0.00414499	3.50751	down	KYAT3
0.00667631	3.50504	down	CDC42BPG
0.000766548	3.50227	down	SYNE3
0.00721122	3.50098	down	TBC1D12
0.0242066	3.50077	down	EIF3G
0.00425989	3.50057	down	MXI1
0.000557348	3.50051	down	IL18R1
0.005431	3.49759	down	TRAF4
0.0256411	3.49399	down	RNF175
0.0123064	3.4906	down	CD6
0.00158544	3.48914	down	TCAF2
0.000562837	3.4879	down	C18orf25
0.00132002	3.48699	down	DALRD3
0.00243322	3.48315	down	PRXL2C
0.00107153	3.48177	down	NDE1
0.0370696	3.48081	down	UBE2Q1
0.00470279	3.48018	down	KCTD10
0.00340925	3.4795	down	ADCK5
0.00692951	3.47937	down	TMEM59L
0.00370271	3.47772	down	MFNG
0.00467445	3.46853	down	NENF
0.0438246	3.46794	down	TPR
0.000717774	3.4669	down	NOL9
0.0246127	3.46582	down	CENPX
0.00224523	3.46355	down	NMB
0.00289857	3.4623	down	SNRPF
0.0104568	3.45979	down	RABL2B
0.000844296	3.45967	down	KYAT3
0.00509091	3.45958	down	SLURP2
0.00570771	3.45088	down	FOXK1
0.000468272	3.44615	down	C10orf143
0.00183691	3.44542	down	TUT1
0.0103724	3.44541	down	ZNF142
0.007393	3.4447	down	POLM
0.00110512	3.44106	down	NSUN3
0.000264448	3.43829	down	CATG00000116804.1
0.0272775	3.43824	down	OSCAR
0.000235083	3.43652	down	CFH
0.00647863	3.43645	down	ANKRD37
0.0439621	3.43285	down	CATG00000078963.1
0.00832152	3.4324	down	DMAC1
0.0149753	3.43142	down	KCNS3
0.00622683	3.43078	down	MTREX
0.0377371	3.42971	down	S100A6
0.0255412	3.42878	down	MYO9B
0.0117287	3.42839	down	ASTN2
0.00482676	3.42776	down	CELF4
0.0303383	3.42624	down	RPL26
0.013866	3.42299	down	AQP5
0.00405382	3.42095	down	ANAPC16
0.0357637	3.41697	down	APOBEC3G
0.00372412	3.41357	down	SRM
0.00696148	3.41226	down	ITGB8
0.00901358	3.41111	down	ARHGEF5
0.00637843	3.40935	down	CAMKK2
0.00154863	3.40896	down	VKORC1
0.0067042	3.40658	down	NIPSNAP3B
0.0356333	3.40657	down	ZNF330
0.0131132	3.40534	down	MCUR1
0.0149245	3.40501	down	OST4
0.000680157	3.40139	down	HHEX
0.0162703	3.40063	down	AARSD1
0.00133825	3.4006	down	STARD7
0.00492005	3.39784	down	GGNBP2
0.00100038	3.39774	down	NIPSNAP2
0.000485211	3.3965	down	SCAF1
0.000889502	3.39358	down	STAG1
0.00168668	3.39193	down	TMEM117
0.0187789	3.38892	down	FAM229A
0.000909124	3.38888	down	KYAT3
0.00056164	3.38884	down	RNF185
0.00100038	3.38826	down	RRAGC
0.0319964	3.38726	down	KLHL21
0.0125078	3.38615	down	ATP6V1B2
0.00415235	3.38594	down	TAZ
0.00490065	3.38558	down	ALKBH6
0.00218345	3.37879	down	ARHGAP15
0.0275689	3.376	down	CDC34
0.0154549	3.37415	down	ACAA1
0.0007775	3.37376	down	AVEN
0.000300753	3.3735	down	SIPA1L1
0.0271326	3.37194	down	ZDHHC13
0.000468272	3.36933	down	EXOC3L2
0.00312153	3.36875	down	SPAG1
0.00150636	3.36745	down	CC2D1A
0.00525523	3.36633	down	ARHGAP22
0.000179885	3.36256	down	CPNE2
0.00369081	3.36198	down	CD63
0.0138531	3.3618	down	PPP3CC
0.00278678	3.36093	down	KPNA3
0.00413686	3.3591	down	COTL1
0.00222514	3.35904	down	QTRT1
0.00152181	3.35349	down	UROS
0.020771	3.35229	down	H3F3A
0.00922436	3.35133	down	AC004997.1
0.0184185	3.3474	down	SRSF10
0.0129063	3.34612	down	TMEM229B
0.00135566	3.34429	down	AKR1C2
0.00144839	3.34389	down	USP20
0.00273033	3.34187	down	NR2C2AP
0.0089654	3.34091	down	TMEM43
0.018674	3.34044	down	CBR3
0.00430662	3.34008	down	PYCR1
0.0387198	3.33978	down	CHTF18
0.00429086	3.33905	down	HMGB4
0.0102082	3.33713	down	FLVCR1
0.00415532	3.33575	down	ASCC2
0.0327833	3.33455	down	FTH1
0.0278168	3.33394	down	RBMX
0.012202	3.33344	down	CIITA
0.0169719	3.33305	down	CCDC22
0.00496631	3.33123	down	UBL4B
0.00147479	3.32813	down	YTHDC1
0.00333644	3.32804	down	TTC32
0.000954436	3.32281	down	FAM110D
0.00800271	3.32016	down	SLC26A6
0.0319919	3.31241	down	PIK3R1
0.000623498	3.31063	down	LAMTOR4
0.00296919	3.31004	down	ASF1A
0.000340396	3.3093	down	MIPEP
0.00371915	3.30917	down	ZFYVE9
0.00333473	3.30893	down	ISCA1
0.0102298	3.30651	down	TCAIM
0.00435477	3.30568	down	CARD11
0.00550072	3.30497	down	BORCS5
0.0320864	3.3049	down	ZMYM5
0.00888345	3.30224	down	TRIM17
0.00625182	3.30052	down	LIPT1
0.00045761	3.29987	down	MOS
0.00167747	3.29774	down	NCK1
0.0272782	3.29635	down	UBL5
0.00902472	3.29619	down	SPATA5L1
0.022348	3.29586	down	CATG00000058027.1
0.00477158	3.29506	down	NEU1
0.014561	3.29401	down	FBXL16
0.00217125	3.2933	down	LRP5
0.0423735	3.29276	down	MAGIX
0.00298531	3.28606	down	ALKBH2
0.00219459	3.28306	down	EIF4EBP1
0.00251178	3.28208	down	CHRFAM7A
0.00472288	3.28034	down	ATXN1
0.0295996	3.27983	down	BBX
0.00157548	3.27877	down	XRCC6
0.014553	3.27721	down	CYLD
0.0088192	3.27507	down	PTCD2
0.0364748	3.27395	down	ATP23
0.00102894	3.27321	down	KLC1
0.0121546	3.26983	down	PTPN6
0.00478115	3.26684	down	PNO1
0.00908606	3.26461	down	USP39
0.00133096	3.2642	down	CLK2
0.00638014	3.26343	down	WWOX
0.00253895	3.26301	down	GTF3C5
0.00159307	3.25973	down	ANXA7
0.00218702	3.25916	down	GDE1
0.0058077	3.25801	down	PYCR2
0.00640623	3.2569	down	SUSD2
0.00760505	3.25477	down	MAPK15
0.0034368	3.25374	down	RAB40A
0.00327501	3.25269	down	TNFAIP2
0.0225857	3.2524	down	MRPS35
0.0351235	3.2499	down	ZFP64
0.000725933	3.24838	down	TCEAL4
0.0013095	3.24356	down	TSPOAP1
0.000372575	3.24113	down	GAS8
0.0152547	3.24094	down	RFXANK
0.0239903	3.24087	down	CCL3L1
0.0023671	3.23785	down	PPP1R3F
0.00105522	3.23783	down	BLOC1S3
0.0010868	3.23766	down	PQLC3
0.00539934	3.23707	down	BMP2K
0.00999349	3.23589	down	SURF2
0.0218128	3.2322	down	BTG2
0.0107714	3.23048	down	BRD2
0.00183715	3.22658	down	AOAH
0.00176079	3.22608	down	NELFCD
0.00940253	3.22155	down	MYD88
0.00813941	3.2195	down	ENTPD4
0.00166681	3.21938	down	ZNF486
0.0272775	3.21328	down	DDX50
0.00601663	3.21298	down	ZNF418
0.0091848	3.21287	down	TMBIM1
0.00406806	3.20838	down	IVNS1ABP
0.00311154	3.20762	down	CYB561D2
0.0131059	3.20498	down	RIPK2
0.000995336	3.20476	down	CEMIP2
0.0275433	3.2045	down	ZNF622
7.1228e-05	3.20328	down	AIG1
0.00479917	3.20238	down	GMDS
0.0211125	3.19988	down	MSL1
0.0130538	3.19792	down	MPC1
0.0124492	3.19786	down	HDAC3
0.00453273	3.19647	down	ZXDA
0.0309236	3.1938	down	DCTN6
0.0184287	3.19274	down	PRDX5
0.0380035	3.19016	down	FUOM
0.0156148	3.18727	down	CYP1A1
0.00430405	3.18727	down	TUBB2A
0.00333473	3.18414	down	ZBTB5
0.0443044	3.18024	down	SLC17A9
0.0073529	3.17604	down	MAML1
0.00180107	3.17568	down	CAPS
0.0338873	3.1753	down	SIK1
0.0164712	3.17424	down	CEP57L1
0.00479653	3.1724	down	SNORC
0.0029086	3.17218	down	GGACT
0.00411658	3.1712	down	SSH1
0.00504093	3.17017	down	CATG00000088381.1
0.0290138	3.16728	down	GALNT9
0.00507469	3.16704	down	CTSF
0.0316794	3.16592	down	MBD2
0.0138084	3.16392	down	BPHL
0.016302	3.1637	down	ALG5
0.00195361	3.1611	down	CD40LG
0.0437521	3.16101	down	TNFSF13
0.00273335	3.15968	down	INTS6L
0.00100928	3.15369	down	C4orf46
0.00729083	3.1529	down	MLX
0.014935	3.15125	down	SERPINA3
0.0234245	3.1508	down	TCAF1
0.00397942	3.14861	down	JAGN1
0.0259092	3.14859	down	ADGRL1
0.00901248	3.14838	down	AP1S1
0.0283896	3.14747	down	BRI3
0.00800271	3.14598	down	PBX4
0.00273033	3.14568	down	ATG4D
0.0096285	3.14473	down	SRSF11
0.00155622	3.14427	down	DIABLO
0.000669067	3.14413	down	OGFRL1
0.00220744	3.14319	down	PTPMT1
0.0114233	3.14215	down	DUSP2
0.00236229	3.1413	down	CHUK
0.0184208	3.14055	down	RGPD3
0.0253538	3.14025	down	TMED5
0.00172428	3.1395	down	ATP5MPL
0.000620591	3.1393	down	BANF2
0.00541524	3.13614	down	GRM4
0.00021406	3.13558	down	NAA11
0.0380561	3.13472	down	TECPR1
0.00323472	3.13373	down	FAM89B
0.0182051	3.13323	down	HENMT1
0.00592737	3.13044	down	PINX1
0.0153728	3.12898	down	GTF2B
0.006457	3.12866	down	CLDN7
0.00429468	3.12799	down	HSCB
0.00747136	3.1279	down	WNT10B
0.00754218	3.12777	down	GET4
0.0110578	3.12762	down	ZNF385D
0.000350793	3.12543	down	IFI27L2
0.0133758	3.12445	down	AHNAK
0.0139284	3.12356	down	ARRB1
0.00296919	3.11995	down	TOPORS
0.0103098	3.11717	down	TC2N
0.0215123	3.11342	down	CD160
0.0238003	3.11176	down	SULT4A1
0.00108792	3.11059	down	RBM14-RBM4
0.00271816	3.10939	down	BDH1
0.0182059	3.10903	down	MIB2
0.01843	3.10893	down	KLHDC4
0.00186088	3.10425	down	LRRC24
0.00656792	3.10381	down	IFT80
0.00151905	3.10339	down	NT5M
0.0464197	3.10081	down	CATG00000057031.1
0.011968	3.09756	down	RETREG1
0.00126779	3.09755	down	DNPH1
0.00622321	3.09591	down	ALDH1A1
0.000781891	3.09472	down	TBC1D2B
0.00349942	3.09454	down	TMPO
0.00380434	3.09442	down	SIRPB1
0.00418872	3.0937	down	RRP9
0.0136665	3.0935	down	CATG00000043113.1
0.026067	3.09305	down	BCLAF1
0.00165653	3.092	down	DENND1A
0.0351667	3.0916	down	PLPP3
0.00235272	3.09144	down	ECM1
0.00584046	3.0906	down	SOS2
0.00761426	3.08948	down	GMPR2
0.00206907	3.08927	down	OSER1
0.00298531	3.08746	down	ENHO
0.00330104	3.08709	down	PITHD1
0.00121663	3.08588	down	GON4L
0.0039368	3.08542	down	CCRL2
0.0166861	3.08387	down	IRF3
0.000400125	3.08342	down	SFXN4
0.0146024	3.08331	down	TMEM9B
0.00576386	3.0822	down	USP4
0.0232737	3.08191	down	MMP19
0.00945088	3.08062	down	KIF5C
0.0322987	3.07941	down	UCP2
0.000467904	3.07765	down	GATA2
0.00752173	3.07413	down	DLL1
0.0338585	3.07195	down	GLI4
0.000937285	3.07194	down	NOB1
0.00819132	3.07178	down	POLR3GL
0.000547605	3.07171	down	LRRC28
0.0155643	3.0711	down	PSMD4
0.0186141	3.07053	down	CATG00000035958.1
0.00410739	3.06962	down	PPM1B
0.00109398	3.06587	down	POP5
0.0477931	3.0635	down	RNF180
0.000557375	3.06334	down	FBXO28
7.7186e-05	3.06312	down	RBM38
0.0364658	3.06261	down	SHTN1
0.0202192	3.0613	down	HEYL
0.0385642	3.05698	down	DRD2
0.00203643	3.0536	down	HSF5
0.00397737	3.05305	down	AC107871.1
0.0015879	3.04916	down	MRPL38
0.00499941	3.04698	down	DKC1
0.0017183	3.04619	down	MFSD11
0.0014486	3.0459	down	SAE1
0.0355927	3.04528	down	TAGAP
0.032279	3.04489	down	LMTK3
0.00183744	3.04193	down	MTHFD1L
0.00040522	3.04093	down	HOPX
0.00353521	3.04033	down	DDX59
0.0092666	3.0377	down	AL591806.3
0.007393	3.03743	down	FBXL12
0.0116281	3.03651	down	UBASH3A
0.00333096	3.03201	down	KYNU
0.0335604	3.0305	down	CELA1
0.0066649	3.03014	down	WASHC2C
0.00270016	3.02991	down	CATG00000025907.1
0.0026842	3.02888	down	UBR1
0.00724903	3.02884	down	DNAJB1
0.0490969	3.02768	down	NEUROG2
0.0111117	3.02723	down	VIL1
0.00209213	3.02523	down	TSSK4
0.000634534	3.02487	down	MMP24
0.0248215	3.02207	down	NFATC2IP
0.00374932	3.02011	down	DUSP10
0.00187013	3.01995	down	ADAM28
0.0214838	3.01877	down	DDX43
0.00490914	3.01717	down	RAB22A
0.0421615	3.01612	down	TNFRSF1B
0.0150509	3.01325	down	EPHA5
0.0325681	3.01151	down	RBCK1
0.0190133	3.00997	down	ZNF461
0.00157955	3.00923	down	GPR17
0.00291731	3.00582	down	EPB41L4A
0.00774238	3.00176	down	SERGEF
0.00921497	3.00134	down	DRG1
0.000351875	3.00046	down	INPPL1
0.0267524	2.99773	down	TMEM160
0.00419984	2.99519	down	CARTPT
0.0104685	2.9947	down	ZNF14
0.0381405	2.99257	down	PAX5
0.0198089	2.99029	down	TARBP1
0.000954436	2.98729	down	CATG00000038465.1
0.00150408	2.98505	down	EIPR1
0.00113414	2.98455	down	AP3S2
0.00470776	2.98226	down	CTSS
0.0271388	2.9806	down	COL3A1
0.0224186	2.98051	down	FBXO36
0.0335082	2.97958	down	RAB2B
0.00688734	2.97925	down	AKT3
0.0187684	2.97635	down	HNRNPA2B1
0.00820056	2.9763	down	ZDHHC2
0.000467842	2.97573	down	RPS21
0.00797305	2.97531	down	CAMK2N1
0.0344689	2.97406	down	DEGS1
0.00125422	2.97395	down	IGFBP7
0.000856116	2.97321	down	KCTD9
0.00170572	2.9727	down	PEX16
0.0238219	2.96604	down	BORCS7
0.015613	2.96452	down	TRPC7
0.0130195	2.96094	down	BSDC1
0.00999595	2.95903	down	SMAGP
0.00996045	2.95887	down	HPX
0.00807952	2.95885	down	RORA
0.00530622	2.95844	down	SLC16A6
0.00291731	2.95733	down	PGK1
0.00307685	2.95701	down	TNRC18
0.00790109	2.95695	down	GMPPB
0.045139	2.95658	down	NOMO1
0.00393056	2.95652	down	MED13L
0.00171824	2.95112	down	DRC3
0.0263468	2.95034	down	JUN
0.0103499	2.9499	down	GSTK1
0.0435372	2.94937	down	RAPGEF6
0.025736	2.94854	down	PCYOX1
0.00140151	2.94816	down	CATG00000109844.1
0.00675431	2.94579	down	YTHDC2
0.000638225	2.94428	down	NOL11
0.00457732	2.94396	down	NFX1
0.00520642	2.94251	down	GAPVD1
0.0168912	2.94235	down	CATG00000021838.1
0.00382724	2.94217	down	OCEL1
0.00634601	2.94162	down	USP19
0.0061197	2.94066	down	PSMC2
0.00781257	2.94058	down	THEMIS2
0.0360808	2.94046	down	NR4A3
0.0117889	2.94042	down	BMT2
0.00574631	2.94039	down	TTC39C
0.00125182	2.93658	down	WIPF2
0.00319879	2.93651	down	UBE3C
0.000296834	2.93484	down	EPS15L1
0.0110557	2.933	down	PRDX6
0.00625182	2.93208	down	EMC10
0.0326608	2.93113	down	USP9X
0.00604255	2.92745	down	ZCCHC18
0.0216725	2.9273	down	B4GALT7
0.005734	2.92688	down	ARIH1
0.00207488	2.92515	down	ZNF644
0.00167853	2.92421	down	TBC1D20
0.0446354	2.92355	down	RAMAC
0.00698977	2.92098	down	CXCL16
0.00285979	2.92071	down	SPR
0.0123022	2.91978	down	GTF3A
0.00729286	2.91969	down	LMNA
0.0100666	2.91928	down	MIOS
0.0034886	2.91769	down	CEP295
0.0169044	2.91755	down	FAM104A
0.00276118	2.91621	down	KDM4B
0.00167853	2.91608	down	ATG2B
0.0024625	2.91346	down	PIH1D1
0.0326808	2.91072	down	PRR16
0.00544475	2.91021	down	HMOX2
0.0176936	2.90985	down	USP11
0.00336733	2.90559	down	GRIP1
0.00367457	2.90277	down	LRPAP1
0.028402	2.90225	down	CDK11B
0.0091848	2.90201	down	APBA2
0.00398794	2.89986	down	KCNG3
0.0449198	2.89938	down	CORO7
0.0108225	2.89907	down	FOS
0.0339654	2.89769	down	PRELP
0.0007775	2.89735	down	CARHSP1
0.0160217	2.89524	down	TLCD2
0.00224924	2.89498	down	MRPL40
0.00438675	2.88879	down	DNAJC5
0.00368917	2.88424	down	ZFP62
0.00322778	2.88377	down	TESK2
0.0445307	2.88238	down	SELENOK
0.00556768	2.88198	down	PATL1
0.00691345	2.88111	down	FAM136A
0.0044513	2.88035	down	PAXX
0.00908752	2.87686	down	AC093512.2
0.00520699	2.87643	down	CLEC2B
0.00670858	2.8764	down	GNPDA2
0.00393056	2.87536	down	ANKRD36C
0.0321364	2.87521	down	TBC1D16
0.00158638	2.87508	down	BAK1
0.00645612	2.87407	down	WDR5
0.00100245	2.87364	down	CENPL
0.00273335	2.87323	down	DENND6A
0.00675714	2.87122	down	MEI4
0.0144831	2.86996	down	PSPC1
0.00816675	2.86642	down	SUGP2
0.032216	2.86524	down	REXO4
0.041369	2.86438	down	FES
0.00111984	2.86271	down	CSNK1G2
0.000934583	2.86036	down	CREM
0.00623008	2.86028	down	EMC8
0.0402923	2.86016	down	TRIM29
0.000486452	2.86016	down	TMPRSS6
0.0051547	2.85942	down	METTL26
0.00909578	2.85901	down	ZBTB24
0.00268502	2.85703	down	SGTB
0.00944502	2.85602	down	LSM12
0.0040775	2.8556	down	HABP4
0.00836941	2.85512	down	NUDT18
0.00601811	2.85464	down	EHD3
0.00705811	2.85443	down	STXBP5
0.00858594	2.85362	down	TBX5
0.00506428	2.85243	down	CDNF
0.0050505	2.84979	down	VPS29
0.0463963	2.84971	down	DAXX
0.000264448	2.84821	down	HNRNPA1
0.0281906	2.84663	down	CD8B
0.00165653	2.84495	down	FKBP1B
0.00414457	2.84475	down	AL022328.1
0.0014838	2.84213	down	SCO1
0.0339384	2.83813	down	EAF1
0.0121631	2.83788	down	CENPV
0.0355247	2.83766	down	MFSD12
0.0103724	2.83706	down	PIK3IP1
0.00178211	2.83704	down	LAMTOR2
0.0224993	2.8364	down	CKS1B
0.0027875	2.83584	down	MRPS11
0.000560434	2.83511	down	NOS2
0.000731224	2.83431	down	MTIF3
0.00427067	2.83313	down	HMGN2
0.0017166	2.8317	down	RNF4
0.0417917	2.8313	down	DYRK4
0.000765449	2.83109	down	DPM3
0.04329	2.82632	down	NDUFS4
0.0028743	2.82327	down	AZGP1
0.00425989	2.82286	down	TNFRSF19
0.0016318	2.82096	down	PAM
0.00749858	2.82082	down	SPC24
0.014553	2.82051	down	HK2
0.000492979	2.81806	down	CYFIP2
0.0281549	2.81701	down	SH3KBP1
0.00386363	2.81572	down	ARFIP2
0.00479788	2.81421	down	TACR2
0.00150747	2.81356	down	MFSD14A
0.000938659	2.81236	down	VPS16
0.0249696	2.81231	down	PRKD1
0.0195133	2.81066	down	NCR3
0.00490479	2.8102	down	ACSM1
0.00866665	2.80756	down	PTCRA
0.0125821	2.80752	down	PDE3B
0.00226243	2.80583	down	NUDT6
0.0154364	2.80568	down	ANK3
0.0130879	2.80517	down	RAPGEF6
0.000577413	2.80277	down	HEATR5A
0.0126781	2.80112	down	TANGO6
0.000585686	2.80084	down	RNF214
0.00218603	2.8006	down	TSR2
0.0478771	2.79714	down	TRIOBP
0.0447679	2.79711	down	EIF5AL1
0.005031	2.79354	down	ZNF329
0.00859692	2.79341	down	NCOA4
0.00154163	2.79243	down	MRPL1
0.0439713	2.79208	down	GLRA4
0.00137407	2.79004	down	SETD6
0.0034731	2.7886	down	CATG00000100051.1
0.0102512	2.78768	down	AL121845.2
0.0332913	2.78402	down	KLF1
0.00276118	2.78037	down	MRPL45
0.000923086	2.78012	down	SLC25A11
0.000150027	2.77858	down	FAM129A
0.0291589	2.77581	down	C9orf78
0.0111644	2.77543	down	DYNLT1
0.0386595	2.77303	down	ZNF721
0.0159545	2.77164	down	ZNF212
0.00434514	2.77063	down	MED25
0.0119579	2.76989	down	BORCS8-MEF2B
0.0125078	2.76959	down	TRIM33
0.00376598	2.76915	down	PDCD11
0.0491409	2.76597	down	PIGH
0.000931555	2.76508	down	BATF2
0.00452146	2.76384	down	RFXAP
0.0181482	2.76303	down	CNKSR2
0.000542872	2.76229	down	ATPAF1
0.0384538	2.7598	down	USP53
0.00326779	2.75791	down	COIL
0.033379	2.75745	down	RFX2
0.0335008	2.75708	down	ITM2A
0.0180364	2.75676	down	PTOV1
0.0114888	2.75511	down	TBC1D8
0.0159223	2.75507	down	TMED3
0.0022793	2.75488	down	TRIAP1
0.0227628	2.75419	down	KIR2DL1
0.0117772	2.7518	down	BCAS4
0.00740993	2.75054	down	CYP4F22
0.0211185	2.75046	down	RABGAP1L
0.0412146	2.75042	down	TEX38
0.012199	2.74812	down	RUVBL1
0.0268395	2.74811	down	LBHD1
0.0015693	2.74752	down	VRK2
0.000365366	2.74674	down	MED9
0.0140676	2.74629	down	AARS2
0.0342045	2.74374	down	PLCG2
0.00846789	2.74316	down	IQCB1
0.00273335	2.74283	down	TRAPPC6A
0.00136827	2.74139	down	ABT1
0.00820645	2.74089	down	MBD4
0.00659801	2.73934	down	SFXN1
0.0146405	2.73829	down	CATG00000039982.1
0.026186	2.73709	down	PRR5-ARHGAP8
0.000908007	2.73681	down	FBXO46
0.0286346	2.7368	down	COX19
0.00283345	2.73649	down	C11orf88
0.0250615	2.73649	down	TNNC1
0.0421397	2.73567	down	OR6B1
0.00496631	2.73317	down	ITFG2
0.0404698	2.7328	down	BTN3A2
0.00216291	2.73238	down	PTP4A3
0.00196183	2.73061	down	MRTO4
0.00243829	2.7291	down	BTBD1
0.00338257	2.72771	down	DHTKD1
0.0299413	2.7256	down	ABCF3
0.00386222	2.72376	down	PHF2
0.0275689	2.72288	down	FAM170A
0.000547586	2.7217	down	ASB13
0.0375258	2.72117	down	MRPS6
0.0370238	2.72071	down	C12orf73
0.00349997	2.72038	down	CNPY4
0.0473061	2.72	down	ATF7
0.0173711	2.71952	down	ST3GAL1
0.00400374	2.71947	down	HTRA2
0.000675826	2.71939	down	MCM8
0.0334944	2.71896	down	TMEM141
0.0212504	2.71556	down	RHOU
0.00644117	2.71543	down	UROS
0.00431002	2.71428	down	RNF181
0.00633552	2.71275	down	USP42
0.0283406	2.71065	down	RTL9
0.0269392	2.71064	down	RER1
0.00168467	2.71051	down	ARHGAP4
0.00987197	2.70806	down	TRAF1
0.00147479	2.7076	down	RAB11B
0.0199286	2.7044	down	CHCHD10
0.00315326	2.70273	down	METTL4
0.0222766	2.70203	down	CCNQ
0.000392811	2.70187	down	UTP15
0.000846619	2.70156	down	KCMF1
0.0177049	2.70021	down	IKBKE
0.00175827	2.69967	down	FAM174A
0.000264278	2.69952	down	PIGC
0.0195157	2.69926	down	CATG00000028946.1
0.0447679	2.69848	down	STK17A
0.000840033	2.69833	down	ERVK3-1
0.00276118	2.69725	down	SGPL1
0.0419792	2.69703	down	SF3B1
0.00724903	2.69692	down	ZNF331
0.00570249	2.6962	down	DEAF1
0.00485794	2.69583	down	GSTT1
0.00249072	2.69433	down	MKRN2
0.00417689	2.69427	down	MRPL43
0.00925541	2.69192	down	ANKS6
0.0132022	2.69175	down	SIMC1
0.00253869	2.69126	down	RPA2
0.0043921	2.68912	down	GLYR1
0.0382021	2.68837	down	DDRGK1
0.00282845	2.68818	down	ACTRT2
0.00190779	2.68817	down	SUMF1
0.0183844	2.68767	down	UAP1L1
0.00248051	2.68749	down	SAMD8
0.00469425	2.68719	down	RSPH1
0.00648237	2.68627	down	MAP4K4
0.000725451	2.68596	down	OR6B3
0.0022103	2.68517	down	ESRRB
0.0039368	2.68424	down	YBX1
0.0027039	2.68367	down	TMIGD2
0.00459768	2.68331	down	PCTP
0.0225394	2.6831	down	B3GALT4
0.00137407	2.68239	down	MFAP1
0.027258	2.68219	down	CATG00000057656.1
0.00441448	2.67941	down	NACC2
0.00664842	2.67918	down	CMIP
0.00150316	2.67918	down	PCDHGB3
0.00361965	2.67894	down	PACRGL
0.0105685	2.67845	down	TANK
0.00276118	2.67723	down	HIGD1A
0.0106458	2.67596	down	HLA-DQB2
0.00348911	2.67534	down	TCTEX1D4
0.00338809	2.67496	down	PIP5K1B
0.000453737	2.67404	down	PTPMT1
0.0213041	2.67359	down	MORF4L1
0.00258318	2.67255	down	AL591479.1
0.0144966	2.67173	down	ZCCHC10
0.0015879	2.66985	down	KIAA1147
0.00438675	2.66894	down	AL121845.3
0.00262481	2.66822	down	PPM1N
0.00330029	2.66799	down	EARS2
0.0162995	2.6674	down	AKAP9
0.000124104	2.66529	down	RPS10-NUDT3
0.00225092	2.66423	down	PIK3C2A
0.00211502	2.66367	down	LTB4R
0.0375037	2.66327	down	MAGEB6
0.0147067	2.66306	down	GBA2
0.00425989	2.66267	down	PYCR3
0.000511345	2.66205	down	TMEM14C
0.00127083	2.66125	down	RAB34
0.00333096	2.65996	down	NDEL1
0.0452314	2.6594	down	TSSC4
0.0380561	2.65853	down	PROCR
0.00360957	2.65722	down	SPRTN
0.00967296	2.65654	down	PLCB2
0.0428161	2.65631	down	RPL7
0.00215125	2.65611	down	TUBGCP5
0.0121192	2.65553	down	AC092782.1
0.000846619	2.65498	down	ZFYVE21
0.00279585	2.65461	down	REV1
0.0348937	2.65242	down	OR10S1
0.00414499	2.65142	down	CD1D
0.00198686	2.6513	down	TAS1R1
0.00313957	2.64775	down	CAPZB
0.000281855	2.64674	down	DESI2
0.0340971	2.64551	down	CATG00000079706.1
0.0339384	2.64495	down	ANKRD27
0.0428606	2.6448	down	DNAJC1
0.000461323	2.64403	down	MAZ
0.0203932	2.64325	down	CATG00000116292.1
0.0107348	2.64316	down	TSNAXIP1
0.00499628	2.64254	down	TUBB4B
0.0270007	2.64253	down	MOB2
0.0489261	2.64206	down	TMEM88
0.0258367	2.64171	down	MAP4K3
0.00193136	2.63714	down	RCOR1
0.00175827	2.63404	down	C12orf49
0.0148524	2.63388	down	DISC1
0.00963896	2.63331	down	TCEAL8
0.00224199	2.63043	down	CATG00000010438.1
0.00260885	2.62983	down	PPIE
0.0212919	2.62971	down	CATG00000014206.1
0.00248051	2.62888	down	SLC25A13
0.001957	2.628	down	UTS2
0.00209213	2.62517	down	P3H1
0.0052411	2.62469	down	AMT
0.00355049	2.62448	down	DAZAP1
0.0150804	2.62408	down	ARPIN
0.00533306	2.62324	down	RMDN2
0.00647498	2.62253	down	POMT2
0.00376294	2.62126	down	NFAM1
0.00812208	2.62007	down	GTF2H3
0.0235452	2.61905	down	ADSS
0.0125595	2.61895	down	PICALM
0.0118398	2.61748	down	CATG00000110949.1
0.00842372	2.617	down	C9orf50
0.00373455	2.61398	down	THYN1
0.00260885	2.61312	down	BRICD5
0.00240434	2.61201	down	ARL11
0.034286	2.61178	down	RIOK2
0.000572009	2.61149	down	METTL25
0.00183392	2.61134	down	SPRY1
0.0150183	2.61125	down	PIK3R4
0.00934986	2.61105	down	ADAMTS13
0.0313281	2.61024	down	LTV1
0.0171379	2.60837	down	ABCC2
0.0400406	2.60774	down	CATG00000078334.1
0.0427689	2.60766	down	ATP5ME
0.020769	2.60723	down	EIF3B
0.0137797	2.60606	down	FEZ1
0.0337783	2.60371	down	RABGEF1
0.00691345	2.60368	down	NFATC2
0.00974673	2.60298	down	TTC38
0.00143144	2.59903	down	RALGAPB
0.0407066	2.59797	down	MSTO1
0.0177197	2.59693	down	PSMB4
0.0421896	2.59123	down	EREG
0.0387622	2.59105	down	ILVBL
0.0236385	2.5909	down	NMT2
0.00195965	2.5904	down	CAPRIN1
0.0175272	2.5901	down	TUFM
0.00533346	2.58977	down	ING5
0.00224199	2.58895	down	C2orf15
0.0493921	2.58826	down	AL032819.3
0.0465109	2.58751	down	KAT7
0.0264935	2.58675	down	INSYN2B
0.00852767	2.58597	down	CATG00000105595.1
0.00315043	2.58522	down	CERCAM
0.00523648	2.58506	down	SDR42E2
0.00431401	2.58499	down	RALGDS
0.00807718	2.58446	down	TRMT2A
0.00672457	2.58296	down	LIMCH1
0.00688423	2.58241	down	RMND5A
0.00235317	2.57993	down	POLR3A
0.000954436	2.57695	down	CATG00000080007.1
0.000717774	2.57674	down	FAM221A
0.0297758	2.57616	down	GALC
0.00980684	2.57591	down	TENM4
0.00241983	2.57515	down	TUBA1A
2.489e-05	2.57501	down	OGG1
0.0123883	2.57306	down	MUC13
0.00483798	2.57269	down	POLR2M
0.00779722	2.57052	down	HMOX2
0.00607515	2.56999	down	LDLRAP1
0.0313297	2.56956	down	YWHAB
0.00106296	2.56936	down	LILRB3
0.0102335	2.56875	down	CCDC102B
0.0253433	2.56863	down	ITPKB
0.0351095	2.56756	down	RPL7A
0.0084984	2.5675	down	COA5
0.0231022	2.56665	down	DPP7
0.00485794	2.56586	down	BIRC3
0.00103081	2.56229	down	CHGB
0.000872245	2.55989	down	RMC1
0.042921	2.55975	down	ANKRD11
0.0136808	2.5578	down	CATG00000039560.1
0.0443044	2.55731	down	TOX4
0.00132373	2.55605	down	VWC2
0.0166354	2.55584	down	ANOS1
0.0460279	2.55557	down	ECM2
0.00217923	2.55439	down	MRPL14
0.0138405	2.55379	down	SUMO3
0.038949	2.55303	down	HSD17B10
0.00435477	2.55294	down	ZER1
0.00278678	2.55207	down	TMEM42
0.00125182	2.55175	down	EVA1C
0.0399805	2.55165	down	MROH1
0.0284549	2.55053	down	CER1
0.00803312	2.55024	down	ERRFI1
0.0031198	2.55007	down	COL6A2
0.0382021	2.54751	down	BCAP31
0.00398794	2.54537	down	B4GALT1
0.0216261	2.54338	down	WDR33
0.00541725	2.54322	down	SLFNL1
0.0114877	2.543	down	ABCC10
0.00491029	2.54128	down	PPIL4
0.0040398	2.54095	down	POMGNT1
0.0163602	2.54027	down	MTMR12
0.00202326	2.53956	down	ZMAT3
0.028635	2.53945	down	VPS26B
0.0121985	2.53873	down	SLC25A4
0.0136407	2.53855	down	SSU72
0.0221015	2.53853	down	SNX17
0.0253542	2.53781	down	WDR35
0.0224572	2.5362	down	NANP
0.0283645	2.53588	down	TMEM263
0.00194074	2.53513	down	GTF2F2
0.00859421	2.53502	down	PDE6H
0.00401183	2.53404	down	ACHE
0.0238219	2.53304	down	ZPR1
0.00720535	2.53254	down	SEPT8
0.0156857	2.5323	down	GPR161
0.0204719	2.53194	down	HMGN3
0.0184334	2.53075	down	CATG00000115972.1
0.0112419	2.53056	down	MAN2C1
0.0027875	2.53038	down	CAPN3
0.00597593	2.53027	down	HNF1B
0.00454668	2.53003	down	PHTF2
0.00104014	2.52795	down	TMEM62
0.000665164	2.52691	down	CATG00000074344.1
0.00985597	2.5262	down	CAMKK2
0.00464995	2.52547	down	EMILIN2
0.00567948	2.52544	down	PHLDA1
0.00277179	2.525	down	PGAM2
0.0259501	2.52149	down	EEF2KMT
0.00539934	2.52149	down	UTP11
0.000847825	2.5214	down	ANXA13
0.00327501	2.52119	down	CTSH
0.00710286	2.52095	down	RFC3
0.00351751	2.51842	down	HSD17B8
0.0266216	2.51831	down	GLP1R
0.0101241	2.51808	down	LILRB1
0.0107767	2.51767	down	ACO1
0.00367457	2.51656	down	SGSM2
0.0404233	2.51547	down	BATF3
0.00181517	2.51498	down	GALNT10
0.0177197	2.51256	down	GNPTAB
0.008291	2.5121	down	EPHA2
0.0456265	2.51187	down	NDUFB10
0.000185288	2.51147	down	AC048338.1
0.01133	2.50948	down	IGSF22
0.0015693	2.50649	down	HMG20A
0.0122729	2.50439	down	N4BP3
0.00864855	2.50213	down	SLC35C2
0.0212504	2.502	down	IFITM2
0.0205246	2.50172	down	CHORDC1
0.0332324	2.50007	down	THOC7
0.0124492	2.49976	down	TNFSF13
0.00757502	2.49844	down	SMIM20
4.5942e-05	2.49814	down	MAP1LC3B2
0.00417847	2.49808	down	CLPX
0.0210793	2.4967	down	CRKL
0.00343784	2.49655	down	NFYC
0.0291891	2.49632	down	CORO1B
0.00499862	2.49621	down	LDLRAD4
0.0161188	2.49577	down	RPA1
0.00298531	2.49521	down	ABHD14A
0.00129482	2.49516	down	HDAC7
0.0339384	2.49483	down	GRAMD1A
0.0140824	2.49395	down	APBA3
0.0487194	2.49351	down	MIP
0.00443476	2.49322	down	TFDP2
0.000691019	2.49253	down	MEX3C
0.00349572	2.4924	down	PSPN
0.00186655	2.49151	down	TMEM170A
0.0234852	2.49139	down	GLRX2
0.0479269	2.4904	down	CATG00000018064.1
0.0297758	2.49002	down	ACSM5
0.0423486	2.48671	down	SREBF2
0.00357382	2.48616	down	NSUN5
0.00532367	2.485	down	PLEKHG6
0.018652	2.48492	down	ANKHD1
0.0222474	2.4836	down	TTLL11
0.0382404	2.48353	down	STAT5A
0.0408442	2.48234	down	AGPAT4
0.0153351	2.48146	down	ARMCX2
0.00969923	2.4804	down	U2AF1L4
0.0429921	2.47875	down	FPGS
0.00136182	2.47867	down	POMZP3
0.0031198	2.47777	down	SUFU
0.00390982	2.47712	down	KCNU1
0.0021638	2.47634	down	KCNK17
0.000465711	2.47589	down	OR7A5
0.00367457	2.47572	down	ZNF33A
0.00512636	2.47529	down	MPC2
0.00778414	2.47396	down	ZFR
0.00443476	2.47119	down	CATG00000102601.1
0.0190717	2.47058	down	CLRN2
0.0179177	2.47046	down	CLCF1
0.0145647	2.47046	down	NOL6
0.0271616	2.46946	down	DPPA4
0.0488662	2.46868	down	SEMA3F
0.00287419	2.46852	down	TCP11L2
0.0260205	2.46842	down	FOXL2NB
0.00107048	2.46813	down	RRAGB
0.000284989	2.46746	down	TBC1D10B
0.00238482	2.46746	down	RFX5
0.0188772	2.4643	down	GABPA
0.00147399	2.464	down	HAUS4
0.0031238	2.46353	down	NUDC
0.0168329	2.46325	down	ZNF26
0.00266283	2.46196	down	SNX1
0.00636287	2.46119	down	TFDP1
0.0443044	2.46081	down	COX16
0.00094847	2.46071	down	IL20RB
0.0345088	2.46036	down	ARHGEF35
0.0130538	2.46013	down	FGF9
0.00388537	2.45972	down	AMT
0.0177147	2.45888	down	DNAH17
0.00286183	2.4588	down	BRF2
0.0118655	2.45719	down	KLHL36
0.00622321	2.45657	down	DHX33
0.0182368	2.45429	down	CD207
0.0155508	2.45326	down	NUDT22
0.0353415	2.45286	down	IRF8
0.027258	2.45277	down	CNTNAP3C
0.0224478	2.45203	down	PHLPP2
0.0133885	2.45183	down	CLPTM1
0.0367188	2.44807	down	CRYGD
0.0326597	2.44679	down	DCAF4
0.00615609	2.44532	down	CRLF3
0.0364658	2.44443	down	ATP13A1
0.00145089	2.44346	down	FBXO7
0.0376588	2.44325	down	RAD23A
0.00570249	2.44312	down	NUP85
0.00215125	2.44309	down	SPATA5
0.0363109	2.44294	down	TMEM198
0.00344491	2.4423	down	ERV3-1
0.00710286	2.44205	down	TMEM260
0.00220056	2.44116	down	OAZ1
0.0335082	2.44062	down	RAB26
0.00192126	2.44006	down	RAET1G
0.0077868	2.43991	down	BTBD19
0.0405748	2.43985	down	PES1
0.00671373	2.43978	down	UAP1
0.00222581	2.43927	down	LSM14B
0.00306554	2.43776	down	RPP21
0.0419987	2.43403	down	SPATA9
0.00278678	2.43374	down	FAM200B
0.00543237	2.43321	down	AP2S1
0.00231474	2.43307	down	CD46
0.0272273	2.43236	down	RIC3
0.0272027	2.43048	down	NEPRO
0.00313115	2.42993	down	SRL
0.0191339	2.42938	down	BLMH
0.00901248	2.4291	down	PDGFB
0.00603483	2.4289	down	BID
0.0252688	2.42886	down	MECP2
0.00787712	2.4282	down	MRPS9
0.00425989	2.42742	down	MAPK6
0.00273033	2.42622	down	CDK17
0.0491966	2.42614	down	OGDHL
0.0137859	2.42598	down	TACO1
0.00236539	2.42581	down	ADAR
0.00218345	2.42575	down	LDHD
0.018304	2.42527	down	NDUFV3
0.00568245	2.42469	down	INAVA
0.000266535	2.42323	down	CATG00000024104.1
0.0322324	2.42316	down	TAF15
0.0120938	2.42306	down	ACTL7A
0.00278118	2.42269	down	SPINT2
0.00723217	2.42264	down	IL15
0.00203643	2.42113	down	UBAP2
0.00637947	2.42048	down	CHRFAM7A
0.00580372	2.41959	down	MIS18A
0.000721942	2.41867	down	CD48
0.000207794	2.41719	down	NTSR1
0.0067375	2.41443	down	RB1CC1
0.0228673	2.413	down	TRIQK
0.00393056	2.41155	down	THOC1
0.00180536	2.41103	down	CATG00000071737.1
0.0120265	2.40937	down	FBXO33
0.0260883	2.40726	down	PLXNA4
0.00420607	2.40599	down	FARP1
0.0059981	2.40592	down	MT-CYB
0.0293206	2.40509	down	ICA1L
0.00882807	2.40437	down	ANXA2R
0.0370394	2.40432	down	CLEC12B
0.0169252	2.40396	down	SPPL2B
0.0197842	2.40378	down	CCDC89
0.00523776	2.40329	down	MRFAP1L1
0.0175907	2.40306	down	PASK
0.00738475	2.40091	down	ZSWIM9
0.0376995	2.40057	down	NUDT4
0.00366155	2.40047	down	SSSCA1
0.000350793	2.40037	down	IMPA1
0.000888145	2.40029	down	MOB1B
0.0109291	2.39821	down	ARL14EP
0.0185338	2.39807	down	ANKIB1
0.00499628	2.3976	down	TBCE
0.00647863	2.39734	down	ARID5A
0.0405748	2.39678	down	RABEP1
0.022742	2.39584	down	SMARCAD1
0.0125338	2.39577	down	ZNF528
0.0314738	2.39493	down	NRIP3
0.0454753	2.39484	down	LAMP5
0.00656936	2.39395	down	STX4
0.00895979	2.39303	down	CATG00000103535.1
0.038467	2.3926	down	RBBP7
0.0156391	2.39198	down	C4BPA
0.0407122	2.39152	down	GSTM4
0.0272217	2.3914	down	CUEDC2
0.0169257	2.39107	down	PHKA2
0.00224199	2.38981	down	TMED7-TICAM2
0.0405968	2.38789	down	MAGEA8
0.0213041	2.38784	down	LLGL1
0.0174747	2.38754	down	PARP1
0.00288376	2.38692	down	RPRD1B
0.033001	2.38661	down	AKAP8
0.0203541	2.38544	down	ASIC4
0.00259084	2.38304	down	ABCB1
0.0382267	2.38271	down	APOL3
0.0272563	2.38238	down	PCMT1
0.0065949	2.38187	down	SPATC1
0.0153351	2.3813	down	GHRL
0.00273121	2.37947	down	BCAP29
0.0412226	2.37924	down	ARL2BP
0.00812208	2.37863	down	JAZF1
0.0115973	2.37821	down	RPS28
0.00774612	2.37582	down	CATG00000016436.1
0.00595109	2.37494	down	NDUFS3
0.0283804	2.37323	down	PRKCH
0.00397942	2.37167	down	SPINDOC
0.00998574	2.37103	down	CELSR1
0.020901	2.36945	down	ARSB
0.00195361	2.36919	down	RPL38
0.00425989	2.36882	down	PDYN
0.0104663	2.36852	down	NFE2L1
0.0240441	2.36818	down	HTT
0.00380434	2.36802	down	CCDC93
0.000699718	2.36778	down	FAAH2
0.00626381	2.36638	down	AMDHD2
0.0239878	2.36588	down	SCYL1
0.0366109	2.36523	down	MTRNR2L1
0.00187679	2.36455	down	BUD13
0.0024953	2.36442	down	DARS
0.00179065	2.36281	down	TPSD1
0.00186574	2.36095	down	FKBP11
0.0153728	2.36085	down	GLYR1
0.00417484	2.36004	down	COL6A1
0.00607878	2.35772	down	ZNF350
0.00425989	2.35695	down	PHETA2
0.029744	2.35644	down	MRPS36
0.02247	2.35467	down	FAM122C
0.0425565	2.35432	down	EGFL7
0.0234092	2.35422	down	CCNG2
0.0373463	2.35409	down	TSEN34
0.00278678	2.35349	down	ADCY3
0.00908606	2.3523	down	CATG00000000695.1
0.0160255	2.35226	down	IFI30
0.0074517	2.35061	down	CDK12
0.0102511	2.35045	down	SRSF2
0.0196186	2.34904	down	GALM
0.00402893	2.34859	down	ZBTB49
0.012855	2.34809	down	DIS3
0.00258318	2.34695	down	TTC17
0.00949717	2.34538	down	ASTE1
0.000435924	2.34371	down	IL10RA
0.0096285	2.34329	down	URM1
0.0242724	2.34237	down	APMAP
0.00407962	2.34189	down	MALT1
0.0210793	2.3409	down	TMEM69
0.00415607	2.34064	down	CREBZF
0.0259231	2.34007	down	TTC7A
0.0265674	2.34	down	POLR3C
0.0145138	2.33982	down	UBL4A
0.0147103	2.33873	down	SAMD4A
0.00833993	2.3385	down	CDCA4
0.00770972	2.33793	down	FAM206A
0.00816943	2.33536	down	BET1L
0.00202326	2.33467	down	MRPS5
0.00437194	2.33439	down	EPHA4
0.0129442	2.33416	down	SSB
0.0307304	2.33335	down	HIRA
0.00547503	2.33318	down	C5orf15
0.00389468	2.33317	down	RBM44
0.000721942	2.33301	down	MLC1
0.0281898	2.33219	down	PIP5K1C
0.0140999	2.3309	down	ZNF516
0.0015859	2.32817	down	ZCCHC17
0.0105723	2.32659	down	C9orf116
0.0207949	2.32658	down	CIB1
0.00984785	2.32658	down	VWA8
0.00386121	2.32582	down	TMEM234
0.00759507	2.32556	down	PRRT3
0.013214	2.32436	down	ZNF732
0.00803312	2.32323	down	ELF1
0.000781891	2.32102	down	SLC35C1
0.0142034	2.31881	down	RDH10
0.00182633	2.3186	down	ORC3
0.0393344	2.31586	down	SNRPA1
0.00723217	2.31478	down	IFI16
0.0405748	2.31397	down	ZNF764
0.00759288	2.31345	down	MTRF1
0.0167284	2.31343	down	SUMF2
0.0401635	2.31224	down	SLC9A7
0.0385642	2.31199	down	TSPAN11
0.00207881	2.31161	down	NKX3-1
0.00170209	2.31138	down	RBMX2
0.016302	2.31131	down	PREP
0.00921314	2.31118	down	GJB4
0.00597593	2.31104	down	GLE1
0.0200288	2.31059	down	AZU1
0.00953632	2.3105	down	STX16
0.00553616	2.31018	down	MIA3
0.0289471	2.30938	down	TBC1D10A
0.0121293	2.30931	down	TOMM22
0.00148984	2.30926	down	IQSEC1
0.0158247	2.30795	down	CDH16
0.00234859	2.3079	down	SPATA24
0.00144284	2.30764	down	FYB1
0.00705495	2.3071	down	MEF2C
0.0131132	2.30687	down	CHIC1
0.00987738	2.30601	down	EVI2A
0.0369606	2.30554	down	CA6
0.00584772	2.30542	down	ARCN1
0.0354661	2.30531	down	CATG00000112894.1
0.00342728	2.30475	down	PEX13
0.0174319	2.30375	down	CDA
0.0495745	2.30282	down	RIC8A
0.0281075	2.30145	down	ATP1B3
0.000916478	2.3006	down	TMEM231
0.000190682	2.3005	down	FAAP24
0.00148022	2.3002	down	RPS4X
0.00157485	2.29706	down	HGH1
0.0173429	2.29537	down	MAP4K1
0.0031064	2.29536	down	SLC35B4
0.0203663	2.29527	down	C12orf29
0.0340971	2.29507	down	IDH3G
0.020923	2.29362	down	GCSAM
0.0167472	2.29312	down	KIAA2026
0.0198535	2.29125	down	ZNF839
0.0332164	2.29111	down	PYGB
0.00220565	2.291	down	SLC2A1
0.0222715	2.291	down	DUSP11
0.0247254	2.29079	down	AC099811.2
0.000739402	2.29069	down	OCIAD2
0.000865423	2.28916	down	PINK1
0.00522032	2.28615	down	GOLM1
0.000846619	2.28539	down	MILR1
0.0490857	2.28529	down	CA8
0.0458531	2.2846	down	DRAM1
0.00127935	2.28333	down	KIAA1143
0.0131999	2.28301	down	RILPL1
0.000669067	2.28083	down	UBQLN1
0.000856116	2.28049	down	PNPLA5
0.00737425	2.27852	down	AVPI1
0.0272642	2.27796	down	CATG00000051549.1
0.00258318	2.27773	down	APOLD1
0.0110065	2.27715	down	ASB1
0.00789006	2.27709	down	MED12
0.0142223	2.27702	down	MRPL11
0.00969611	2.27619	down	RNF34
0.00241983	2.27557	down	TAGLN
0.0185236	2.27474	down	SLC25A6
0.00516395	2.27424	down	PAQR6
[truncated: 476 more rows]

## Sheet: up_Severe_vs_Mild
Table S2 DEGs
up_Severe_vs_Mild
Adjusted p-value	Fold Change	Regulation	GeneSymbol
0.00283145	70.4864	up	KRT2
0.0198037	67.7167	up	SPP1
0.00468757	42.2589	up	CXCL8
0.00283145	42.2486	up	CATG00000023238.1
0.00293191	37.1145	up	CREB3L2
0.00283179	33.8066	up	PGP
0.00140999	33.0737	up	SOD2
0.0169507	32.7507	up	EPCAM
0.00106093	32.0126	up	EDN1
0.014306	31.8531	up	OLAH
0.00136428	29.8216	up	BTBD19
0.00140999	29.0415	up	INHBB
0.0399907	26.6463	up	ORM1
0.0401083	26.0514	up	IL1R2
0.00720999	25.7807	up	SLPI
0.00786678	25.4215	up	CXCL1
0.0036288	22.78	up	CATG00000028059.1
0.00283145	22.5463	up	CXCL2
0.0215506	21.175	up	AC069368.1
0.0126023	20.9162	up	FAM170B
0.000872896	19.9929	up	TULP2
0.00293191	19.9913	up	SAXO2
0.00283145	18.2855	up	CATG00000008569.1
0.00283145	18.2265	up	NOMO2
0.0048606	17.5615	up	PTGS2
0.00982821	17.5169	up	DRD1
0.00283145	17.3684	up	OSM
0.0174732	16.748	up	ADGRE3
0.000788582	16.5874	up	TMEM252
0.00334777	16.557	up	BTN3A1
0.00552429	16.146	up	ALOX5AP
0.00283145	15.9871	up	FIS1
0.00283145	15.9497	up	ZBTB14
0.00253382	15.3986	up	CDX2
0.00327933	14.5452	up	CATG00000054736.1
0.00415459	14.279	up	BTBD9
0.0048606	14.1367	up	OR51G2
0.00289685	14.025	up	ELMO2
0.0334242	13.9338	up	DEFA4
0.00498994	13.9281	up	GRM1
0.00533783	13.91	up	MCAM
0.00624446	13.6303	up	HIST2H2AA3
0.0105238	13.3571	up	IER3
0.0246176	13.3164	up	TLCD2
0.00284782	13.2855	up	CYGB
0.000788582	13.2466	up	TIGD3
0.0313688	13.2041	up	ARG1
0.00671011	12.784	up	ARHGEF40
0.0103728	12.5167	up	DAPK2
0.0106329	12.3041	up	MANSC1
0.0157634	12.2553	up	KCNJ15
0.00382006	12.101	up	OOSP3
0.0041058	11.9945	up	GPR15
0.00140999	11.9902	up	VSIG8
0.00262516	11.7345	up	KCNJ2
0.0286067	11.6961	up	HOXC6
0.0356495	11.0046	up	CAMP
0.020031	10.9709	up	PLAU
0.00283145	10.951	up	CLEC4E
0.0102327	10.9496	up	CNTNAP3
0.0037513	10.904	up	DLL4
0.00283145	10.6922	up	RFX2
0.0108843	10.6777	up	ELP6
0.00297582	10.572	up	LLCFC1
0.0105396	10.3088	up	IRS2
0.0037513	10.2689	up	RABGEF1
0.00423713	10.1357	up	TACSTD2
0.0130489	10.0637	up	CFAP54
0.00487732	9.83803	up	ZNF248
0.00995842	9.64043	up	NFE2L2
0.0293706	9.59231	up	IL1A
0.0145131	9.44879	up	MICU3
0.00283145	9.33331	up	TEX9
0.00327933	9.30065	up	FCHO2
0.0199847	9.04414	up	MARCH1
0.0195022	8.97315	up	CNTNAP5
0.00283145	8.83975	up	FPR2
0.0483313	8.82072	up	ASB11
0.00736226	8.78922	up	PPP1R15A
0.00457787	8.77935	up	TOR1A
0.0407086	8.77013	up	ANKRD61
0.0354603	8.68007	up	RAG2
0.00283145	8.58981	up	CACUL1
0.0226234	8.58389	up	ASB6
0.00775359	8.56842	up	TNFRSF10C
0.00521813	8.49815	up	DSC2
0.000788582	8.48199	up	GNAI3
0.0033437	8.41562	up	SPINK8
0.0275666	8.3442	up	ZC3H12C
0.00220768	8.33634	up	UBXN2B
0.0152281	8.18512	up	CAMSAP2
0.01812	8.12235	up	ZBED3
0.0237774	8.10852	up	INHBA
0.00424117	8.10751	up	GHRL
0.0036329	8.08959	up	TCTEX1D4
0.00283145	8.02429	up	CEP19
0.0093564	8.00565	up	ZMAT5
0.00736226	7.92971	up	GRAPL
0.0161684	7.88742	up	CNTNAP3
0.00289945	7.84231	up	FZR1
0.00437786	7.57122	up	ST6GALNAC2
0.0102947	7.54783	up	CATG00000079533.1
0.00224193	7.48076	up	P2RY13
0.00332047	7.45998	up	RBM5
0.0371383	7.40945	up	RELL1
0.00268792	7.37816	up	MED29
0.0150767	7.28083	up	HTATIP2
0.0224924	7.27668	up	INSL4
0.00995842	7.25641	up	ASPRV1
0.00585165	7.20944	up	TMOD2
0.00283145	7.17415	up	NABP1
0.00507216	7.16159	up	ARMH2
0.0139984	7.15356	up	SLC28A3
0.00487266	7.10812	up	TNFRSF25
0.00671814	7.10256	up	KIAA2012
0.00825641	7.09569	up	ZFP64
0.00706768	7.06856	up	TTLL9
0.0045547	7.05771	up	TMEM169
0.0365989	7.03523	up	LCE5A
0.0049433	7.0335	up	NFKBIZ
0.0103797	6.97432	up	OR4D10
0.000872896	6.95947	up	MAK
0.044288	6.94423	up	OR2F1
0.0103797	6.82136	up	CATG00000018064.1
0.00293191	6.81681	up	C11orf96
0.00533783	6.81016	up	MAU2
0.0217325	6.80475	up	DPH1
0.00576975	6.68392	up	GLT1D1
0.00327933	6.64421	up	RYBP
0.0121393	6.64211	up	BASP1
0.00283145	6.58146	up	C8orf88
0.00836771	6.57168	up	SLC26A4
0.00616155	6.56189	up	KIAA0825
0.0140184	6.56037	up	EREG
0.0036288	6.48618	up	LRFN1
0.0175241	6.47681	up	CXCR1
0.00942863	6.45071	up	USP11
0.00899128	6.42943	up	KRTAP4-11
0.00536329	6.4281	up	IST1
0.0255039	6.41904	up	TELO2
0.00283145	6.33863	up	ADGRE2
0.00484807	6.3146	up	TECPR2
0.00784976	6.28047	up	OR51I2
0.00925501	6.2709	up	FNIP1
0.0108794	6.25979	up	PLIN5
0.00855932	6.24993	up	BMP7
0.0152281	6.22808	up	MAOA
0.000788582	6.21104	up	SDR42E2
0.0182604	6.14034	up	SULT1B1
0.00463577	6.12322	up	FTH1
0.0111402	6.09466	up	ADGRG1
0.0221798	6.06546	up	UBFD1
0.0241932	6.01427	up	NGF
0.00815006	5.99821	up	TMEM72
0.0345135	5.99526	up	PRRT4
0.0361781	5.98857	up	TNFSF13
0.0319782	5.95795	up	SSMEM1
0.00742387	5.92719	up	EPPK1
0.00253382	5.92552	up	OTP
0.00529051	5.88035	up	LIN7A
0.0168503	5.86065	up	CA4
0.0101644	5.85194	up	BCL2A1
0.0126317	5.79847	up	TCN1
0.014306	5.78773	up	MTNR1A
0.00786678	5.78298	up	IDI2
0.00673453	5.76689	up	SLC8A1
0.011259	5.71328	up	AC015989.2
0.00739267	5.69352	up	IVNS1ABP
0.0209273	5.69189	up	WDR18
0.00999587	5.67155	up	TMBIM1
0.0173093	5.65389	up	CPEB4
0.0228885	5.6346	up	TMCC1
0.00472078	5.62981	up	HORMAD1
0.00493586	5.61953	up	WDFY3
0.00283145	5.55659	up	TAGAP
0.0173016	5.54544	up	CATG00000013621.1
0.0128811	5.54158	up	ICAM1
0.00804181	5.52395	up	HCST
0.00133058	5.52233	up	SLC25A2
0.00390421	5.5171	up	ABCA1
0.00232715	5.50706	up	ELF2
0.00208734	5.48389	up	SPAG1
0.0122762	5.47215	up	CATG00000038121.1
0.0106689	5.40566	up	LIMK2
0.0343762	5.40364	up	DHX32
0.00855932	5.37355	up	CXCR2
0.00289945	5.3601	up	TREM1
0.00507216	5.35633	up	DOCK5
0.0102262	5.34731	up	AC117395.1
0.00825641	5.34127	up	SSH2
0.017825	5.3322	up	FZD9
0.00511723	5.30384	up	MFSD6L
0.0266612	5.28695	up	DAOA
0.00771216	5.25662	up	VNN3
0.0393473	5.2405	up	PYGL
0.020031	5.19755	up	KBTBD7
0.00573639	5.19747	up	DCAF4L1
0.00996896	5.19615	up	PPP1R3D
0.0333629	5.18246	up	PROK2
0.0105275	5.17774	up	ERICH4
0.00904422	5.17156	up	SELPLG
0.0296515	5.153	up	C6orf58
0.00836771	5.13903	up	GTF2IRD1
0.00808741	5.13506	up	RCAN1
0.00557834	5.11316	up	CCNG2
0.0214084	5.11077	up	C15orf48
0.0215307	5.09857	up	TTC26
0.0352816	5.06428	up	PLAGL1
0.045793	5.06315	up	SYN2
0.0484009	5.05426	up	FAM19A2
0.00283145	5.0512	up	VMP1
0.0031094	4.95557	up	PFN1
0.0127377	4.93287	up	CLPSL1
0.0206629	4.90027	up	IKBIP
0.00438138	4.89438	up	FAR2
0.0407933	4.88294	up	L1TD1
0.0261815	4.87218	up	ANKFN1
0.0173016	4.86051	up	OOSP4B
0.01812	4.84371	up	TPP1
0.0055131	4.84126	up	PLXNC1
0.0105575	4.83271	up	HAL
0.023535	4.83162	up	MAOB
0.00358741	4.82384	up	TUBB3
0.0229952	4.78857	up	KIAA1211L
0.0144668	4.76567	up	TPST1
0.0340434	4.76361	up	ZNF337
0.00624446	4.74258	up	CACNG5
0.0188524	4.72867	up	FAM78B
0.0141032	4.71956	up	PPP1R3B
0.0130489	4.71522	up	SIM1
0.0373387	4.71063	up	CATG00000083857.1
0.0299564	4.70516	up	SLC9A8
0.00703623	4.69512	up	KIF18B
0.0055131	4.68329	up	OPN1LW
0.0465195	4.65482	up	PFKFB3
0.0102327	4.63481	up	ANKRD60
0.00905692	4.62429	up	WLS
0.0048606	4.62272	up	IER5
0.00140999	4.58835	up	MEFV
0.0254394	4.58179	up	PADI4
0.0400965	4.58056	up	DDX31
0.0103359	4.57706	up	EPHB1
0.00304427	4.55609	up	DDIT3
0.0414179	4.55521	up	PROKR1
0.0122789	4.53294	up	PNPLA8
0.0117	4.53276	up	PIWIL4
0.00388829	4.52003	up	RMI1
0.00293191	4.50354	up	IFNB1
0.00327933	4.49598	up	NDE1
0.00904422	4.49403	up	KIF27
0.0198916	4.49392	up	HGFAC
0.0296515	4.49334	up	C2CD4B
0.0194473	4.49282	up	KRTAP22-2
0.00139906	4.45308	up	FRY
0.00647915	4.45224	up	CATG00000031415.1
0.00512513	4.43699	up	NPTXR
0.0271574	4.43486	up	LRRC14B
0.0141439	4.4319	up	ASPH
0.00463765	4.43138	up	AGPAT1
0.0126023	4.41379	up	PABPN1L
0.0357917	4.38976	up	DIRC2
0.00923376	4.37685	up	ALOX5
0.00352357	4.36962	up	EIF1
0.0214841	4.36893	up	LITAF
0.00699005	4.36239	up	ITPRIP
0.00327482	4.35476	up	SFN
0.0407349	4.34736	up	REC8
0.00433096	4.34597	up	ZNF516
0.00326555	4.34179	up	KCNE5
0.0279815	4.34042	up	VPS8
0.00283145	4.33654	up	KDM6B
0.0120382	4.32842	up	SMAP2
0.00736226	4.32005	up	SLC16A4
0.0143664	4.3191	up	GCNT2
0.0111955	4.31197	up	COP1
0.0250508	4.30249	up	TCP11L2
0.0197095	4.27952	up	ACSL4
0.00733004	4.27507	up	KIF27
0.0036329	4.25039	up	TLR6
0.00693497	4.23504	up	IL13RA1
0.0218951	4.21977	up	CYP8B1
0.033383	4.21922	up	PXYLP1
0.0091129	4.21606	up	ECHDC3
0.027552	4.21456	up	MMP25
0.00703623	4.20437	up	SLC22A4
0.00370148	4.1971	up	IL18RAP
0.0219867	4.19124	up	MAP2K4
0.048078	4.18657	up	ZWILCH
0.0279032	4.18409	up	MBOAT2
0.0440851	4.17723	up	CATG00000004299.1
0.0105575	4.15661	up	URAD
0.0115387	4.14659	up	C3orf62
0.00745388	4.1436	up	KDM4B
0.00283145	4.1351	up	TMEM119
0.0386607	4.13065	up	SLC33A1
0.0102262	4.12369	up	JMJD6
0.0141462	4.11851	up	DACH1
0.00843179	4.11016	up	MC4R
0.00735768	4.10037	up	CRISP1
0.00741142	4.10011	up	RNF19B
0.0177971	4.09146	up	CERKL
0.00283179	4.08118	up	ELAVL2
0.00835073	4.07971	up	CATG00000114024.1
0.0271258	4.07913	up	THNSL1
0.0461604	4.06621	up	OLFM4
0.0288254	4.05832	up	GALNT17
0.0152281	4.04926	up	KLHL8
0.0224249	4.03161	up	CEBPE
0.0049433	4.03032	up	KCNE2
0.0209565	4.02698	up	DYSF
0.0189481	4.02368	up	PI3
0.0233876	4.00845	up	NLRP3
0.0429725	4.0058	up	ENTPD1
0.00786678	4.0049	up	STXBP5
0.0117308	4.00159	up	R3HDM4
0.0135499	3.9951	up	AC103809.2
0.0124443	3.99343	up	SYNE4
0.0121745	3.99306	up	HSD17B14
0.0498995	3.99046	up	TPGS1
0.0175988	3.97618	up	RRAD
0.00966399	3.96824	up	IRAK3
0.00673453	3.96084	up	TRIM77
0.0240124	3.95846	up	IL13
0.00917165	3.95452	up	SLC45A4
0.0331517	3.9528	up	ADM
0.0451946	3.95153	up	CDK16
0.00433096	3.951	up	NFE4
0.0440851	3.94882	up	CATG00000022646.1
0.0275373	3.9328	up	ZNF446
0.0388103	3.93211	up	AC003006.1
0.0361781	3.92627	up	N4BP3
0.03556	3.9252	up	TRIM11
0.0214402	3.92188	up	CCDC125
0.00700442	3.91737	up	CIC
0.0460276	3.91526	up	ZNF211
0.00468757	3.91513	up	PACSIN2
0.01379	3.91343	up	AKR7A2
0.0278708	3.90725	up	ALDH1A2
0.00283179	3.90683	up	RALGAPA2
0.0210737	3.90444	up	PPP1R7
0.00157736	3.90361	up	BIN3
0.037964	3.90324	up	TMEM45B
0.00693497	3.89871	up	KCNN3
0.0127377	3.89306	up	NAMPT
0.0234348	3.88756	up	TBC1D13
0.0205618	3.8834	up	UBR2
0.015746	3.88252	up	TEX29
0.00283145	3.88194	up	S100A11
0.0103237	3.87715	up	LPCAT1
0.0120382	3.86586	up	CYP4F3
0.0105659	3.8633	up	FBXL20
0.0072118	3.86251	up	ABHD5
0.0138901	3.85176	up	MARCH8
0.00483737	3.8246	up	KCNN1
0.00302823	3.8234	up	CSF3R
0.0119654	3.81692	up	CATG00000030178.1
0.0271311	3.80749	up	TMEM189-UBE2V1
0.0216744	3.77502	up	C2orf80
0.0089192	3.77088	up	DUSP1
0.0384709	3.77056	up	UBLCP1
0.00552429	3.77054	up	TRIB1
0.0143415	3.76305	up	PLEKHA6
0.026202	3.7625	up	SEC14L4
0.0177538	3.7505	up	SLC35E3
0.00356798	3.74169	up	MSGN1
0.0280879	3.73996	up	TUBB2B
0.0230899	3.73864	up	SOS2
0.0204672	3.73538	up	EIF2AK3
0.0164921	3.73521	up	TAGAP
0.00437786	3.73187	up	RNF122
0.0483916	3.73161	up	KBTBD6
0.0296515	3.73035	up	LIMS1
0.00283145	3.72224	up	BBS10
0.0233358	3.70145	up	OR51Q1
0.00140999	3.68545	up	SLC15A4
0.023265	3.6854	up	ANGPTL6
0.00491068	3.68531	up	SOX17
0.0178594	3.68419	up	LMOD3
0.032618	3.68109	up	MAST4
0.0091129	3.67479	up	ZNF580
0.0126023	3.67296	up	TLR5
0.00253382	3.66761	up	ZNF641
0.00410956	3.6673	up	SORL1
0.0421063	3.66715	up	CATG00000049961.1
0.00283145	3.66314	up	KNDC1
0.00880799	3.65714	up	ZBTB18
0.0157369	3.65433	up	FCGR2A
0.014306	3.65174	up	BCL6
0.00327933	3.65148	up	NDEL1
0.0135499	3.64963	up	KCNK5
0.00346025	3.64151	up	CCIN
0.0117	3.64059	up	PRR7
0.014224	3.639	up	CDK14
0.0224336	3.63015	up	ITGB4
0.0495586	3.62997	up	CATG00000106179.1
0.0206629	3.62895	up	ZNF528
0.00996896	3.62574	up	DSC3
0.0167685	3.62011	up	AICDA
0.0451354	3.6181	up	L3MBTL4
0.0048606	3.61647	up	CATG00000016436.1
0.0155336	3.61458	up	CATG00000030411.1
0.0233358	3.60022	up	CATG00000094611.1
0.013647	3.59851	up	OGFOD2
0.00868931	3.59701	up	SNIP1
0.0102534	3.58835	up	LILRB3
0.016829	3.58363	up	CCDC153
0.0190753	3.58246	up	CCSER1
0.0105575	3.57802	up	DHRS12
0.0218872	3.57049	up	UGT2B11
0.0093564	3.56968	up	ZNF438
0.0244428	3.55651	up	SMARCD3
0.00283145	3.55417	up	MAP3K20
0.00513878	3.55332	up	ZNF230
0.0497002	3.55058	up	TSPAN2
0.0250005	3.54362	up	BEX2
0.00498994	3.54157	up	NRDC
0.00739267	3.53774	up	FKBP6
0.0099248	3.5353	up	TRIM32
0.0255039	3.53201	up	SLF1
0.0442848	3.52163	up	CATG00000035958.1
0.0426855	3.49762	up	ZNF429
0.0361686	3.49128	up	PDZD8
0.0100336	3.491	up	GPM6A
0.0452452	3.48682	up	ANKS4B
0.020031	3.48578	up	TIMM10B
0.00572921	3.48577	up	IPMK
0.0125536	3.48345	up	CDA
0.00968205	3.47588	up	PREX1
0.0477013	3.47377	up	GPR88
0.0036288	3.47291	up	P2RY2
0.0132266	3.46492	up	RAN
0.0323787	3.46061	up	ISL2
0.0102327	3.45979	up	NATD1
0.00259531	3.45826	up	KIAA1551
0.036542	3.45653	up	LELP1
0.0252499	3.45518	up	CATG00000029933.1
0.0171989	3.45356	up	C5orf30
0.0273062	3.45225	up	FAM171A2
0.0124922	3.44348	up	IGF1R
0.0298186	3.4428	up	PHKG2
0.0423084	3.44156	up	APPL2
0.0265038	3.43051	up	MYBPC3
0.0117248	3.43011	up	RNF144B
0.00232715	3.42506	up	TMEM154
0.0249726	3.42253	up	CATG00000032947.1
0.0455579	3.42029	up	AQP9
0.0079567	3.41954	up	CATG00000116753.1
0.00253382	3.4187	up	PAPLN
0.00283145	3.41724	up	CRH
0.0155135	3.41606	up	SLC5A1
0.0181052	3.41274	up	ART4
0.00834525	3.41073	up	GNMT
0.00386879	3.39972	up	CXCL16
0.00775359	3.39483	up	FPR1
0.0253814	3.39408	up	SGMS2
0.00556598	3.39143	up	HSDL2
0.038197	3.3887	up	BBIP1
0.0217024	3.37996	up	LANCL2
0.0105575	3.37949	up	B4GALNT3
0.00708174	3.37749	up	ALX3
0.0183156	3.37071	up	SLC32A1
0.00381154	3.36889	up	EXT1
0.00982821	3.36539	up	NSG2
0.0290918	3.36205	up	OR6C75
0.0140932	3.3617	up	NEIL3
0.022588	3.36044	up	WDR47
0.0271574	3.36028	up	SIPA1L2
0.0147304	3.35755	up	PYGB
0.00786678	3.35695	up	TLR2
0.0131388	3.35663	up	TBC1D1
0.0125536	3.35394	up	HIF1A
0.0100336	3.353	up	RILPL1
0.0477013	3.34724	up	SYAP1
0.0103929	3.34387	up	CATG00000022034.1
0.0031094	3.34268	up	CATG00000102601.1
0.0142424	3.34245	up	CR1
0.016872	3.34195	up	ST8SIA3
0.0261626	3.3399	up	FFAR2
0.0146077	3.33654	up	CATG00000034676.1
0.0141435	3.32712	up	OPN5
0.00576975	3.32355	up	TUT7
0.0343084	3.32343	up	PPP4R1
0.0221711	3.319	up	NTNG2
0.0129227	3.31475	up	AKTIP
0.0427071	3.31384	up	MSI1
0.00468464	3.30647	up	UBC
0.0256802	3.30091	up	IGDCC3
0.0382515	3.29151	up	ZSCAN12
0.0310754	3.2889	up	PBX2
0.0174629	3.28799	up	BOD1
0.0150767	3.28505	up	MPDZ
0.00576686	3.27989	up	RNF141
0.0182076	3.27485	up	SLC11A1
0.00327482	3.26532	up	CCNL1
0.0326449	3.26325	up	PLA2G6
0.0105396	3.25975	up	TMEM232
0.0139509	3.25411	up	PIAS2
0.00983236	3.25348	up	BIRC8
0.0155135	3.24487	up	STRN4
0.0210461	3.23385	up	BC007896
0.0138435	3.22919	up	BEST4
0.0282166	3.22519	up	ELL2
0.0188524	3.22227	up	SLC25A48
0.0260292	3.21462	up	MAEA
0.00572921	3.21332	up	LY6G5B
0.0240124	3.21151	up	FUT10
0.00232715	3.2066	up	EGLN1
0.0103797	3.1963	up	KIAA0040
0.0111402	3.19592	up	MXD1
0.0211729	3.19526	up	MYOD1
0.0102262	3.19093	up	CCDC63
0.00283145	3.18889	up	TMX4
0.00283145	3.18738	up	S1PR4
0.013393	3.18349	up	SLCO3A1
0.0278595	3.17631	up	CEP295NL
0.00786678	3.16853	up	VASP
0.0128811	3.16786	up	SRP19
0.0174732	3.16602	up	ALKBH2
0.0332207	3.16556	up	UBE2B
0.0248302	3.16455	up	TFEB
0.00289945	3.16434	up	ITGAD
0.00793537	3.1611	up	DENND2C
0.00904422	3.15919	up	RAB7A
0.026587	3.15218	up	JUN
0.00314867	3.15115	up	FNDC3B
0.00923376	3.15105	up	CATG00000039813.1
0.0105575	3.15066	up	ERGIC1
0.0125536	3.14866	up	SLC16A3
0.0138007	3.1396	up	FEV
0.0056087	3.13843	up	JAM3
0.00220768	3.13626	up	CAMKK2
0.0371383	3.1347	up	LIPN
0.048086	3.13362	up	SIGLEC14
0.0110757	3.13173	up	PRRT3
0.00741307	3.13103	up	CAMKK2
0.00819245	3.12696	up	IMMP2L
0.00514763	3.12504	up	CATG00000113188.1
0.0247042	3.11849	up	BMP2
0.00912249	3.11187	up	CMTM2
0.00671814	3.11135	up	LMBR1L
0.0217024	3.10559	up	PLCH2
0.00768124	3.09927	up	FMNL1
0.0102327	3.09854	up	RASSF3
0.0274911	3.09808	up	ZNF333
0.0103237	3.09355	up	NFIL3
0.036542	3.0857	up	S100A1
0.0214084	3.08557	up	SLC29A1
0.00604864	3.08291	up	CPPED1
0.00671959	3.08286	up	MKNK1
0.00446205	3.08101	up	CATG00000106214.1
0.00386879	3.0787	up	ACAP2
0.0259646	3.07585	up	KLK6
0.0388006	3.07209	up	IFT43
0.00468757	3.07184	up	TSC22D2
0.0160986	3.07117	up	CLRN1
0.0318628	3.06929	up	TMEM200A
0.0133942	3.06489	up	ATG2A
0.00572921	3.05718	up	NLGN2
0.0034583	3.05533	up	DPH3
0.020031	3.05434	up	PRDM5
0.0386007	3.05294	up	GJB1
0.0126023	3.04782	up	CCL3
0.012881	3.04732	up	FGF1
0.013257	3.03619	up	LGALS8
0.0253144	3.03027	up	TMEM56
0.0224336	3.02961	up	NLRP12
0.0186478	3.02772	up	TOB1
0.00575509	3.02291	up	DNAJB9
0.0178699	3.01777	up	CATG00000038268.1
0.0414179	3.01746	up	HMGN1
0.0089613	3.01084	up	GAS2L2
0.00361839	3.00843	up	SIRPB1
0.0164158	3.00702	up	FAM210B
0.0104498	3.00629	up	SVIL
0.0390029	3.00504	up	CATG00000080562.1
0.0207947	3.0027	up	AL049634.2
0.00996896	3.00121	up	CATG00000036588.1
0.00510022	2.99185	up	AC061992.1
0.00786678	2.99163	up	ING2
0.00851693	2.99154	up	CSF2RB
0.0117539	2.98726	up	RCVRN
0.00224193	2.98478	up	SPATA13
0.0110295	2.98006	up	CATG00000023380.1
0.0127267	2.9663	up	ARL14
0.00283145	2.96538	up	CRISPLD2
0.0323306	2.96201	up	FCGR3A
0.0109962	2.95963	up	CR749689
0.00283145	2.95739	up	CATG00000107372.1
0.0417434	2.95186	up	OR52E5
0.037462	2.95085	up	RGSL1
0.0451054	2.94769	up	VKORC1
0.01379	2.94734	up	CCDC17
0.0141462	2.9467	up	KDM4A
0.0193864	2.94189	up	CYSTM1
0.00302823	2.93931	up	SAMD4B
0.00778866	2.93721	up	NR2C2
0.00738066	2.9344	up	MPZL3
0.0105575	2.93292	up	ADCY4
0.0467154	2.93014	up	TLR3
0.00739669	2.92691	up	IQSEC1
0.00136881	2.92687	up	FAM174A
0.0326846	2.92464	up	RBMS2
0.0104498	2.92406	up	SIRT4
0.0215307	2.92352	up	C18orf25
0.00952558	2.92024	up	NHS
0.00468757	2.9189	up	ADAM8
0.0126023	2.91708	up	KREMEN1
0.0103797	2.91612	up	CATG00000035955.1
0.0308456	2.91293	up	TEDDM1
0.0371446	2.91186	up	EFCAB2
0.0134837	2.91005	up	CHRNA6
0.0103797	2.90987	up	MME
0.0320071	2.90868	up	ODF2L
0.013393	2.90784	up	AHSP
0.00800936	2.90623	up	TLR10
0.0284174	2.90554	up	TRIM23
0.0271796	2.89761	up	HSPA5
0.0297275	2.89283	up	CASP5
0.00741307	2.89237	up	FUT6
0.0237774	2.89124	up	STK16
0.0234348	2.88479	up	LIMS1
0.0286798	2.88257	up	FRAT1
0.0255587	2.88203	up	CATG00000083829.1
0.0194473	2.87786	up	FOXN1
0.0161757	2.87351	up	CHD7
0.0214402	2.87017	up	ZCWPW1
0.0407086	2.86741	up	TEX33
0.0352407	2.86648	up	TLE4
0.00572921	2.86542	up	FAM49A
0.0496505	2.86277	up	EFHB
0.00252808	2.85984	up	TIMP2
0.0393169	2.85683	up	SESN2
0.0252566	2.85051	up	SDCBP
0.0422838	2.85022	up	FGF13
0.0190542	2.84706	up	SAT1
0.0304561	2.84531	up	LMNB1
0.0436795	2.84268	up	TNFAIP2
0.00171382	2.84171	up	BID
0.0122762	2.83976	up	RRAGD
0.0153037	2.83341	up	NCAPH
0.00181616	2.82903	up	ANTXR2
0.0127377	2.82866	up	KIF9
0.0111955	2.82827	up	ELP3
0.011259	2.82737	up	CATG00000002617.1
0.0072118	2.82428	up	ERF
0.00801685	2.81865	up	TAPBP
0.0229688	2.8181	up	CATG00000040955.1
0.0417544	2.81747	up	CD72
0.0105575	2.81275	up	GNAI1
0.0235134	2.81098	up	MMP7
0.0142233	2.80948	up	ITGA9
0.0316054	2.80895	up	PJA2
0.00904422	2.80631	up	ZBBX
0.0424793	2.80232	up	AC245033.1
0.0137254	2.80003	up	DMXL2
0.0122586	2.79196	up	GRB10
0.0102389	2.78991	up	ZNF697
0.0351637	2.78787	up	CATG00000040931.1
0.00936841	2.78494	up	NCCRP1
0.0183444	2.78387	up	PIGX
0.0255998	2.78266	up	CATG00000036613.1
0.0125536	2.77599	up	MCTP2
0.00140999	2.76733	up	KIF27
0.00992538	2.76588	up	DDN
0.00280419	2.76413	up	CCNK
0.00310558	2.76387	up	KCTD7
0.0241609	2.7634	up	RASAL1
0.0369956	2.76296	up	S100A13
0.00691957	2.76102	up	RBSN
0.0441419	2.75216	up	QTRT2
0.0206629	2.75061	up	SUDS3
0.0391501	2.75008	up	ARL5B
0.0135155	2.7494	up	MEGF9
0.0182076	2.74886	up	CXADR
0.00327933	2.74782	up	OTUD5
0.00252719	2.74715	up	OR2Z1
0.00807418	2.74688	up	CDK7
0.0105575	2.7467	up	PGS1
0.0442557	2.7464	up	CRLS1
0.0102327	2.74393	up	RCN3
0.00140999	2.74335	up	STK38L
0.0141301	2.74293	up	MARCH7
0.0252884	2.74281	up	hsa-mir-150
0.0482783	2.73738	up	RASSF2
0.0126355	2.73336	up	TAGAP
0.0443271	2.7329	up	ADD1
0.00808716	2.73104	up	ABHD4
0.0468908	2.72991	up	THBD
0.00405225	2.72883	up	OR2V2
0.027552	2.7284	up	OR1M1
0.020539	2.72509	up	LPAR2
0.048078	2.72458	up	CYB5D1
0.00253382	2.72185	up	WDR37
0.0349778	2.72092	up	CD7
0.0386349	2.72032	up	LTA4H
0.012186	2.71868	up	LILRB3
0.00825641	2.71831	up	CATG00000047603.1
0.0126023	2.71452	up	CATG00000095962.1
0.0332102	2.71409	up	ZNF684
0.0132266	2.71337	up	CREM
0.0107684	2.71324	up	FAM129A
0.0266612	2.71266	up	MPO
0.0140438	2.7117	up	OSGIN2
0.0163657	2.70981	up	EIF5
0.0107684	2.70034	up	KATNBL1
0.0483313	2.69923	up	ELMSAN1
0.0166488	2.69872	up	TMCC3
0.0276905	2.69266	up	GPR68
0.00381154	2.69073	up	FOSL1
0.0203939	2.68882	up	CATG00000043842.1
0.0291144	2.68554	up	SERPINA1
0.0188318	2.68104	up	NCF4
0.00585165	2.67949	up	OSBPL8
0.00283145	2.67884	up	PINK1
0.00836771	2.67727	up	SKIL
0.0236123	2.67706	up	GAS8
0.0316855	2.67212	up	CYP2A13
0.0135499	2.66793	up	ZBTB34
0.014224	2.66734	up	CYTL1
0.0135371	2.66197	up	PRPSAP2
0.034405	2.66054	up	KANK2
0.0470016	2.65899	up	PRPS2
0.00171382	2.65842	up	MYADM
0.0168063	2.65438	up	STOX2
0.048259	2.65183	up	PRRT3
0.0175654	2.64682	up	PLCL1
0.0425757	2.64573	up	AZU1
0.0037513	2.64548	up	LYPD3
0.0111207	2.64498	up	PILRA
0.0453979	2.64391	up	GDF15
0.0301523	2.63709	up	FRAT2
0.0383897	2.63557	up	THAP5
0.0241932	2.63523	up	CTTNBP2NL
0.0240051	2.62632	up	HORMAD2
0.0016496	2.62467	up	SRPK1
0.00262516	2.62328	up	CCDC71L
0.0436279	2.62272	up	ATPAF2
0.0392951	2.61994	up	TNFSF15
0.028201	2.61657	up	POLR1B
0.00721315	2.61503	up	IRGQ
0.0224644	2.61435	up	TRDMT1
0.0329633	2.61247	up	SGK2
0.037462	2.6108	up	GKAP1
0.0400965	2.60782	up	ARIH2
0.0193401	2.60775	up	CCKBR
0.0281555	2.60667	up	USPL1
0.0105308	2.60498	up	CTBS
0.00336272	2.60397	up	ZNF699
0.0168063	2.60028	up	PDE11A
0.024267	2.59996	up	OOSP1
0.012871	2.59842	up	ANXA4
0.0322471	2.59776	up	NDUFA3
0.00786053	2.59696	up	FSD1
0.0233358	2.59595	up	NDRG4
0.032043	2.59079	up	AC008397.1
0.011658	2.58984	up	PKD2L2
0.0206944	2.58847	up	CCL17
0.0325453	2.5853	up	CATG00000038794.1
0.0107466	2.58298	up	DGAT2
0.00446508	2.58282	up	CHST15
0.0151432	2.57975	up	SPAG9
0.00233474	2.57355	up	TMEM185B
0.0231234	2.57224	up	RAC2
0.0079567	2.57139	up	FAM214B
0.0318927	2.57113	up	STARD10
0.0383129	2.57032	up	CHKA
0.0219555	2.57016	up	COG7
0.0102054	2.56784	up	VSIG10
0.0180986	2.56782	up	CHMP1B
0.0133355	2.56399	up	EMID1
0.0213857	2.5633	up	CATG00000102848.1
0.0135001	2.56213	up	STK40
0.00800936	2.55944	up	KIF13A
0.0471995	2.55943	up	DKK3
0.0155135	2.5583	up	AL135905.2
0.01379	2.55753	up	PSCA
0.0359765	2.55456	up	GPANK1
0.00941963	2.5535	up	CPD
0.00671959	2.55117	up	CFLAR
0.0126098	2.5493	up	IP6K1
0.00389166	2.54905	up	NFYA
0.0469284	2.54741	up	ZIC2
0.0361751	2.54556	up	ENPP2
0.00881554	2.54378	up	TREML2
0.0160773	2.54287	up	MUT
0.0133502	2.54223	up	YPEL2
0.00881554	2.54221	up	MAP3K2
0.0289562	2.54216	up	HSPA1L
0.00768124	2.53917	up	RGPD4
0.0297338	2.53914	up	BAG1
0.0198174	2.53729	up	MTHFS
0.00825641	2.52997	up	NCF2
0.00507183	2.52565	up	FXYD6
0.0102262	2.52371	up	PLXDC2
0.0244316	2.52203	up	ZBTB16
0.0227848	2.52159	up	ARL11
0.037462	2.52091	up	VIPR2
0.034358	2.5208	up	SYT17
0.0226244	2.51993	up	ATCAY
0.0155064	2.51778	up	PFKFB4
0.0359769	2.51626	up	HES1
0.0425835	2.51425	up	CEP170
0.0280631	2.51383	up	ZNF100
0.00226471	2.51346	up	RBM23
0.00663977	2.50811	up	PTP4A3
0.0270124	2.5026	up	SLC6A6
0.032618	2.50249	up	ATXN1
0.0215919	2.49931	up	KIF27
0.0349276	2.49808	up	RB1CC1
0.0102262	2.49584	up	MAP1LC3B2
0.0442557	2.49328	up	PPP1R15B
0.0413958	2.48816	up	ESD
0.0250795	2.48523	up	GSG1L
0.0319018	2.47902	up	RNF24
0.00582843	2.4777	up	RTF2
0.0271258	2.47549	up	FOS
0.0371822	2.47547	up	IL20RA
0.01283	2.47518	up	PFKM
0.0133692	2.47416	up	NLRP1
0.00283145	2.47406	up	CD46
0.0266612	2.47361	up	FAM183A
0.00572921	2.47283	up	ATP6V0B
0.0110874	2.47127	up	RNF111
0.00815006	2.47057	up	RNF112
0.0105575	2.46889	up	CCDC39
0.00776478	2.46762	up	CATG00000033590.1
0.0109705	2.46743	up	SHROOM2
0.00917165	2.46665	up	LEUTX
0.015746	2.46507	up	SLC22A15
0.00477691	2.46502	up	LATS2
0.0219555	2.4645	up	FAM53C
0.011658	2.45762	up	BMT2
0.0155135	2.45664	up	TCAF2
0.0462408	2.45559	up	PI4KB
0.0145629	2.45456	up	HECTD4
0.0142606	2.44958	up	GAREM1
0.014306	2.44553	up	MIIP
0.0414539	2.44462	up	RNF215
0.0278749	2.44313	up	CEP63
0.00693497	2.44282	up	ZBTB21
0.0477641	2.44168	up	BCLAF3
0.0367761	2.44022	up	CLEC4A
0.0238411	2.43947	up	MKNK1
0.0105238	2.43598	up	GPR132
0.0186832	2.43594	up	TM6SF1
0.0278095	2.43308	up	F11R
0.0256802	2.43292	up	TRIM69
0.0495206	2.43175	up	CHP2
0.0118828	2.42729	up	CATG00000116287.1
0.000788582	2.42283	up	NFKBIA
0.0411923	2.42036	up	CATG00000021838.1
0.0215307	2.41999	up	MOSPD2
0.00786678	2.41873	up	UBE2W
0.00720802	2.41842	up	OR10G6
0.00572921	2.4183	up	ATP6V1FNB
0.0396885	2.41551	up	PER1
0.0107684	2.4132	up	NLRP2
0.0169953	2.4113	up	MGRN1
0.00942637	2.41056	up	MT1E
0.0152454	2.41053	up	SPATA5L1
0.0247371	2.40645	up	DNAJC25
0.0259183	2.40418	up	UBAP1
0.00735768	2.4031	up	LINC00672
0.0175663	2.40226	up	NSUN4
0.0261626	2.40149	up	SET
0.00277051	2.40119	up	NBN
0.0104605	2.3977	up	TMEM231
0.0333524	2.39435	up	C19orf57
0.036178	2.39414	up	CCDC73
0.0281511	2.3933	up	EFNB3
0.0401083	2.393	up	MOSPD1
0.0468908	2.39205	up	GJE1
0.038494	2.3914	up	SEPT2
0.0347761	2.39041	up	OR2A12
0.0183181	2.38741	up	ZNF687
0.0273765	2.38639	up	TMIGD2
0.0238026	2.38535	up	USH2A
0.00736226	2.38463	up	REEP2
0.0351637	2.38394	up	C19orf67
0.038813	2.38183	up	AC018867.2
0.0289794	2.38149	up	PHOSPHO1
0.00317124	2.37753	up	RABL2B
0.00923376	2.37725	up	SLA
0.0299232	2.37619	up	ZBTB3
0.0499978	2.37347	up	WDR74
0.012199	2.37155	up	OR6Y1
0.0165401	2.37149	up	CATG00000074974.1
0.00779633	2.37085	up	CSAD
0.0126545	2.36753	up	MCL1
0.0102262	2.36743	up	TRAPPC6B
0.00492744	2.36717	up	SNX27
0.026553	2.36616	up	PHTF1
0.0170899	2.3652	up	ITGA3
0.00498994	2.36453	up	LRTOMT
0.0163088	2.36209	up	ZNF397
0.0499703	2.3606	up	CRISP2
0.00699005	2.35946	up	FBXO33
0.0133554	2.35933	up	AKR1B1
0.0275416	2.35837	up	ANPEP
0.0152737	2.35812	up	CHST1
0.0286798	2.35571	up	RIT1
0.0091129	2.35564	up	MEPCE
0.0267014	2.35422	up	SPRR2E
0.00430159	2.35287	up	BPIFA1
0.0130489	2.35268	up	MAST3
0.014306	2.34972	up	APH1B
0.0224368	2.34509	up	FLOT2
0.0103148	2.34488	up	APOBEC3A
0.0109705	2.34433	up	ZFAND3
0.0126751	2.34079	up	CSGALNACT1
0.0311533	2.34072	up	SAP130
0.0163657	2.34009	up	RNF149
0.0284174	2.33976	up	SMCO4
0.0285757	2.33881	up	ARHGAP8
0.0489701	2.33678	up	CATG00000100448.1
0.00740749	2.33254	up	E2F3
0.032043	2.33172	up	DDX10
0.0179208	2.33073	up	C1QTNF3
0.0234386	2.33041	up	CATG00000061038.1
0.0221925	2.3264	up	LY96
0.0362561	2.32361	up	KRTAP19-5
0.0408367	2.3235	up	DOCK1
0.0124683	2.32349	up	SREBF1
0.0136151	2.32309	up	DIABLO
0.0178147	2.32086	up	STX6
0.00652015	2.31955	up	TET2
0.0169903	2.31849	up	CATG00000026624.1
0.0163263	2.3183	up	ZNF585A
0.0253449	2.31656	up	CATG00000001354.1
0.0323306	2.3144	up	CATG00000038099.1
0.0401083	2.31319	up	ZEB1
0.0390799	2.31165	up	NRCAM
0.0205683	2.31017	up	SLC25A40
0.0211354	2.30628	up	MED26
0.0105575	2.30558	up	ZXDC
0.033011	2.30341	up	STK3
0.033383	2.30266	up	NCOA1
0.0399148	2.30244	up	PIP4P2
0.044373	2.30085	up	UBE2V2
0.00942637	2.29859	up	MBD5
0.032618	2.29797	up	OR6T1
0.0100176	2.29734	up	CLEC14A
0.0091129	2.29692	up	MAML3
0.0142606	2.29585	up	NAPEPLD
0.00433096	2.29525	up	CATG00000051849.1
0.00904422	2.29389	up	PRSS51
0.0364305	2.29333	up	PNPLA1
0.0261626	2.29285	up	GPI
0.0332162	2.29197	up	CATG00000043919.1
0.011287	2.28967	up	OR5C1
0.00333145	2.28631	up	SHBG
0.0340104	2.28343	up	CTCFL
0.0203939	2.28161	up	GDE1
0.03522	2.28098	up	C2orf73
0.0255039	2.28056	up	IGSF11
0.0234938	2.27921	up	FAM126B
0.0412751	2.2788	up	HRH1
0.0184511	2.27874	up	HGS
0.0101054	2.27756	up	POLR2B
0.00377676	2.27736	up	SPTY2D1
0.012361	2.277	up	C16orf58
0.00283145	2.27682	up	SPRTN
0.0273765	2.27637	up	OR1L1
0.011259	2.2741	up	SUSD6
0.0198174	2.27325	up	COMMD3
0.00310392	2.27184	up	RPE
0.0256802	2.27014	up	RIT2
0.0138901	2.27013	up	FAM173A
0.00784976	2.26898	up	KANSL1L
0.00294286	2.26743	up	MKNK1
0.00966046	2.26718	up	ITPK1
0.0293465	2.26489	up	ETF1
0.0354742	2.2647	up	MARCH2
0.0482638	2.26179	up	COL26A1
0.0135294	2.25965	up	TCP11X2
0.0219362	2.25941	up	BTG2
0.027294	2.25665	up	AL133262.1
0.0109705	2.25566	up	ABCC6
0.00310688	2.25326	up	MKNK1
0.0200514	2.25304	up	OGFRL1
0.00742387	2.25081	up	CLEC7A
0.0199847	2.25039	up	LAMC3
0.0098782	2.24923	up	RBM47
0.0257889	2.2476	up	EXOSC10
0.0174732	2.24736	up	RNASEL
0.0470107	2.24688	up	CATG00000065281.1
0.0354214	2.2458	up	IL1RN
0.026292	2.2453	up	TMPRSS12
0.0355404	2.24482	up	HAO1
0.0308092	2.24342	up	PRDM9
0.0386393	2.24228	up	ENO3
0.0303166	2.24192	up	LEKR1
0.0221223	2.24027	up	TINAG
0.0469579	2.23988	up	BCL9
0.000788582	2.23985	up	BCORL1
0.0400965	2.23648	up	CD300LB
0.0301205	2.2358	up	ATP6V0D2
0.0156835	2.23516	up	PAG1
0.0157981	2.23433	up	CHIC2
0.0163492	2.23273	up	GPR160
0.0106689	2.23254	up	IL36A
0.0221711	2.22907	up	DHDDS
0.0184511	2.22743	up	MTMR10
0.0245012	2.22568	up	CHUK
0.0140954	2.22348	up	ZFP36L1
0.0216819	2.2219	up	SEMG1
0.00379418	2.2218	up	HIPK3
0.00936491	2.22165	up	DPY19L3
0.0277566	2.21952	up	WIPI1
0.0273631	2.21897	up	RHOBTB1
0.0202187	2.21819	up	TP53BP2
0.0383717	2.21788	up	SPAG6
0.0246351	2.21688	up	NOTCH1
0.00786678	2.21491	up	PRPF40A
0.0234348	2.21252	up	CASC4
0.0284174	2.21116	up	MYLIP
0.0186712	2.21039	up	LONRF1
0.0335371	2.21031	up	SIGLEC5
0.0200063	2.20998	up	CATG00000032520.1
0.0106329	2.20971	up	TPD52
0.0452773	2.20951	up	AL136373.1
0.0266228	2.20867	up	DUXA
0.0164011	2.20798	up	PCP4L1
0.0417573	2.20735	up	CEL
0.00843179	2.20674	up	OSER1
0.00764163	2.2067	up	FAM160B1
0.0386007	2.20406	up	SPEN
0.0105217	2.20355	up	MRPL46
0.0244428	2.20106	up	AQP3
0.014306	2.20099	up	ALDH18A1
0.0264481	2.20015	up	SHOC2
0.0277928	2.19855	up	TFPI2
0.0450468	2.19836	up	SPA17
0.0089419	2.19727	up	PHF23
0.00433424	2.19639	up	DNMT3B
0.00836771	2.19276	up	ABTB1
0.0127377	2.18682	up	MAGED2
0.00339585	2.18384	up	PRDM2
0.0201837	2.18117	up	AC134669.1
0.0112869	2.18038	up	TAB2
0.0342685	2.17943	up	IMPG2
0.0416638	2.17937	up	HIP1
0.0308752	2.17886	up	OR8D2
0.0129444	2.17858	up	KIAA0232
0.0340104	2.17732	up	OR4B1
0.024267	2.17615	up	TAC1
0.0384033	2.17608	up	ZNF638
0.0361878	2.17574	up	MOXD1
0.0203939	2.17411	up	CATG00000039517.1
0.012871	2.1734	up	FAM200B
0.0477095	2.17314	up	GRIA3
0.0213362	2.17106	up	OSBPL2
0.0198037	2.16933	up	SHMT2
0.0361893	2.16811	up	PRDM6
0.0140949	2.16806	up	CATG00000039956.1
0.00425658	2.16736	up	PAFAH1B2
0.0285053	2.16641	up	CCPG1
0.0173917	2.16536	up	DRICH1
0.0309034	2.16478	up	PNRC1
0.00942637	2.16466	up	MRGPRE
0.0293604	2.16444	up	ELOVL5
0.0443271	2.16361	up	IGFBP7
0.0408705	2.16259	up	TDG
0.021746	2.16117	up	SBNO1
0.0460276	2.1606	up	HNRNPL
0.0400113	2.15989	up	PIK3AP1
0.0188663	2.15988	up	PPFIA4
0.0336899	2.15883	up	RRM2B
0.0226004	2.15869	up	KCTD5
0.0129599	2.15579	up	LETM2
0.0403912	2.15487	up	ZDHHC9
0.00468464	2.15409	up	MCTP1
0.0196146	2.15377	up	DICER1
0.0237787	2.15358	up	EXOC8
0.0260002	2.15157	up	FAM71D
0.0483604	2.14862	up	EIF4E1B
0.0465195	2.14802	up	KHNYN
0.0393169	2.14791	up	ZNF155
0.0114903	2.14629	up	RAB18
0.0118834	2.14617	up	PLCH1
0.00209897	2.14546	up	KCNK9
0.0138486	2.14513	up	COA7
0.0349276	2.14477	up	FGF3
0.0253321	2.14327	up	C1orf134
0.0468431	2.14305	up	TEAD4
0.0135443	2.14236	up	UTY
0.0125536	2.14208	up	AFF3
0.00869591	2.1408	up	ZC3H4
0.0385378	2.13981	up	ING1
0.0483604	2.13953	up	PPM1F
0.00836771	2.13923	up	NFAM1
0.0206629	2.13911	up	KRT6B
0.0485359	2.13821	up	PLAUR
0.00673453	2.13687	up	MAG
0.0338477	2.13514	up	ZNF268
0.0186478	2.13432	up	PPP6C
0.026202	2.13315	up	PSMB9
0.0391875	2.13301	up	CLDN6
0.00616155	2.13204	up	ZDHHC17
0.0179208	2.13162	up	IGF2R
0.0104498	2.13116	up	FCGR2B
0.0133692	2.13103	up	REM2
0.0152913	2.12839	up	MIA2
0.0499205	2.12457	up	MARC2
0.0278708	2.12446	up	LTBP2
0.015746	2.12379	up	GPRIN2
0.0392951	2.12085	up	PTS
0.026178	2.12059	up	AMZ1
0.0178745	2.12052	up	PFN3
0.00493586	2.12047	up	SPOPL
0.0499205	2.11997	up	ZMIZ1
0.0307309	2.11958	up	CCT3
0.00511723	2.11851	up	TMEM43
0.00995842	2.11655	up	PI4K2A
0.0371273	2.11564	up	ATP2B2
0.0403144	2.11457	up	EIF6
0.0229615	2.11396	up	B3GNT9
0.0256802	2.11354	up	NF1
0.0176178	2.11113	up	MSRB2
0.0314495	2.1105	up	PGPEP1L
0.0117308	2.11028	up	FCHO1
0.035278	2.10892	up	TRPM2
0.010892	2.1089	up	OAZ2
0.0496025	2.10838	up	KCNG1
0.0241609	2.10666	up	CATG00000116981.1
0.016018	2.10424	up	CDKN1B
0.0343144	2.1024	up	ADAD2
0.0300689	2.09884	up	CWC22
0.0368316	2.09667	up	CREBBP
0.0495586	2.09487	up	CES3
0.00361839	2.09366	up	ZNF350
0.0133732	2.09111	up	TMEM120A
0.0103797	2.08945	up	POU2F3
0.00283145	2.08786	up	C16orf72
0.00601289	2.08747	up	MYO6
0.0210984	2.08672	up	AP3B2
0.0300689	2.08648	up	TCAP
0.0287461	2.08639	up	AKR1C1
0.0485854	2.08473	up	CATG00000038465.1
0.0216437	2.08443	up	KRT23
0.0155799	2.08294	up	UCHL5
0.00498994	2.08254	up	NTRK3
0.0339224	2.08209	up	LGALS3BP
0.00318506	2.08202	up	CATG00000101027.1
0.0221711	2.08134	up	YTHDF3
0.0497225	2.08061	up	KSR2
0.0453611	2.07973	up	PEX5L
0.0170899	2.07946	up	LHX4
0.0241527	2.07871	up	SIRPA
0.0391868	2.0785	up	GRK6
0.0140781	2.07834	up	IRGM
0.0252408	2.07577	up	GRIPAP1
0.0392951	2.07487	up	CATG00000029147.1
0.0391501	2.07482	up	CATG00000002519.1
0.0108505	2.07316	up	FAM189B
0.0242907	2.06852	up	CA3
0.0320196	2.06796	up	CDK8
0.0249506	2.06762	up	CCL4L1
0.0045547	2.06757	up	CATG00000058203.1
0.0477748	2.06585	up	NPSR1
0.0197711	2.06555	up	NAB1
0.0226517	2.06472	up	LRP10
0.031619	2.06232	up	PHOSPHO2
0.0297275	2.06156	up	CCDC186
0.0201299	2.06044	up	CATG00000058605.1
0.0391578	2.05754	up	NUDT5
0.0055131	2.05698	up	LST1
0.0162279	2.05557	up	LRMDA
0.0135001	2.05523	up	KCNJ5
0.00996896	2.05432	up	MYSM1
0.0169674	2.05303	up	PRCP
0.0150551	2.0524	up	RUNDC1
0.032728	2.04987	up	AGER
0.0264356	2.04875	up	ARID4A
0.0470253	2.04852	up	GATD3A
0.0306918	2.04802	up	KPTN
0.0265599	2.0472	up	DOK3
0.0164236	2.04635	up	NHEJ1
0.00623729	2.04605	up	SYT5
0.0135001	2.04207	up	HIST1H3J
0.038197	2.04183	up	TSTD1
0.0413176	2.04095	up	PRKCSH
0.00827125	2.03703	up	KYAT3
0.0427977	2.03465	up	SNN
0.0152281	2.03465	up	ARHGAP35
0.023535	2.03462	up	CATG00000112929.1
0.0477088	2.03386	up	GPM6B
0.0336122	2.03357	up	RSRC2
0.0208886	2.03275	up	WSB1
0.0318219	2.03211	up	KRTAP5-5
0.0311813	2.02911	up	TAX1BP3
0.0262587	2.02779	up	CATG00000002739.1
0.0390218	2.02684	up	COG8
0.0372998	2.02624	up	SECTM1
0.0155135	2.02603	up	NOTCH2
0.0388704	2.02597	up	ARFIP1
0.0209033	2.02393	up	CATG00000034684.1
0.020031	2.02174	up	SH2D3C
0.00732776	2.02168	up	MYT1L
0.018229	2.02105	up	RAD51
0.0340434	2.02083	up	LASP1
0.00908172	2.02072	up	DYNC1LI1
0.048078	2.01971	up	CDC42EP2
0.0287114	2.01857	up	VAPA
0.04505	2.01816	up	IL18R1
0.00827125	2.01759	up	CATG00000017092.1
0.00416826	2.01482	up	ABHD11
0.0103797	2.01352	up	AL136531.2
0.0291303	2.01291	up	NEK7
0.0165401	2.01179	up	RNASE1
0.0362026	2.01014	up	GCNT7
0.00972402	2.01013	up	MBIP
0.0417544	2.00994	up	STARD5
0.0215307	2.00885	up	TMIE
0.0245465	2.00866	up	PPP6R3
0.0284808	2.00852	up	PCTP
0.0266975	2.0068	up	RAB23
0.0159028	2.00577	up	B3GNT2
0.0145131	2.00499	up	CIR1
0.00419713	2.00478	up	VOPP1
0.0336907	2.00454	up	APBB3
0.0229269	2.00427	up	MAP2K1
0.00786678	2.00415	up	EIF4ENIF1
0.00326555	2.00365	up	MED12
0.0135504	2.00241	up	SUCLA2
0.0244428	2.00158	up	HIST1H1A
0.0179523	2.00033	up	UHRF1BP1L

## Sheet: down_Severe_vs_Mild
Table S2 DEGs
down_Severe_vs_Mild
Adjusted p-value	Fold Change	Regulation	GeneSymbol
0.0034583	32.8377	down	C11orf40
0.00582843	17.027	down	CATG00000051543.1
0.0391501	14.0883	down	APOC2
0.000788582	13.7769	down	IFT122
0.00771216	12.6855	down	CCDC83
0.00771216	11.7243	down	KIAA1549L
0.0336363	11.5496	down	CATG00000106275.1
0.00470694	11.1233	down	SPP2
0.0410856	10.268	down	LAMA1
0.00484807	9.37726	down	PXMP4
0.00566334	9.07489	down	LSS
0.00346025	9.06789	down	OR9K2
0.00386879	9.05311	down	C1QTNF9
0.00900257	8.88988	down	CATG00000044557.1
0.00283145	8.241	down	PPP1R36
0.0428278	8.07713	down	PTPRS
0.0477127	7.9443	down	CATG00000034808.1
0.0210439	7.62882	down	KRTAP29-1
0.0187047	7.62181	down	CATG00000075641.1
0.0135504	7.57356	down	POLE4
0.00283145	7.34539	down	PPP1R12A
0.0217325	7.30702	down	HLA-DPB1
0.0105575	7.30368	down	SRCAP
0.0122169	7.24476	down	HELB
0.0264266	7.23695	down	CIDEC
0.0126023	7.22335	down	UMOD
0.00507183	7.16035	down	CENPK
0.0319169	7.11953	down	RAPGEF3
0.0477088	7.04337	down	GZMH
0.0126818	6.8552	down	CXCR5
0.0153354	6.79925	down	ACBD4
0.00281966	6.77907	down	RFLNA
0.0280611	6.7387	down	RNF8
0.029806	6.6947	down	NDUFS8
0.0210295	6.63722	down	KIR2DL1
0.0036329	6.5959	down	WNT8A
0.00356798	6.45933	down	SLC39A14
0.0128811	6.42586	down	ANKRD54
0.0105575	6.42281	down	MOV10L1
0.0034275	6.35804	down	TRH
0.0280631	6.30584	down	TMEM225
0.0130489	6.21972	down	TCEA3
0.00182916	6.18606	down	ZFP37
0.0239975	6.17547	down	LURAP1
0.0045547	6.1143	down	CATG00000017196.1
0.00253382	6.087	down	HES5
0.0144157	6.05441	down	TTC39B
0.0473198	6.04614	down	B3GALNT1
0.00171382	6.038	down	S100A16
0.0102262	6.02916	down	CCDC120
0.0273765	5.98345	down	TAGLN3
0.0177637	5.92526	down	CYP2J2
0.0103797	5.92111	down	CXCR3
0.00533783	5.91316	down	INHBE
0.00283145	5.90901	down	MTRNR2L7
0.00253382	5.89724	down	PLA2G4E
0.0167302	5.83072	down	NEK3
0.0234386	5.82054	down	ITLN2
0.00807418	5.72991	down	CCDC106
0.0105396	5.71691	down	HLA-DQB2
0.0173093	5.71484	down	SAP25
0.0176835	5.68302	down	KLRF1
0.0451918	5.67457	down	WDCP
0.0392516	5.65531	down	PPT2
0.0291168	5.62639	down	CATG00000104415.1
0.00241324	5.61017	down	INS-IGF2
0.0293604	5.60159	down	ECHDC2
0.0163625	5.58269	down	GNAT3
0.0110597	5.56093	down	CATG00000058209.1
0.0314862	5.54115	down	CD3G
0.0402812	5.43493	down	STAP1
0.0109705	5.4332	down	ID3
0.00289945	5.42785	down	CCDC86
0.0357917	5.42742	down	DUS3L
0.0395966	5.38281	down	HLA-DQB1
0.032618	5.37141	down	NANOS1
0.000788582	5.36388	down	EMC6
0.00283145	5.33551	down	ADIRF
0.0103797	5.32674	down	CNFN
0.0117308	5.31075	down	PIN4
0.0100176	5.29519	down	SLC6A13
0.00942637	5.29242	down	AC010132.3
0.0218872	5.28903	down	PRR9
0.0287461	5.24674	down	TEX11
0.00283145	5.24533	down	PANK1
0.00356798	5.24406	down	WIF1
0.00283179	5.21188	down	PRDX1
0.01812	5.20891	down	CD207
0.00356798	5.20381	down	PCBD1
0.0108794	5.15739	down	TACR1
0.0371822	5.15269	down	LCE2A
0.0277525	5.12709	down	TVP23B
0.0129689	5.11669	down	OR6C65
0.0101078	5.11229	down	ALOXE3
0.00732776	5.09212	down	EDEM2
0.0278749	5.0835	down	CADM3
0.0030108	5.07359	down	RGS20
0.00996896	5.05413	down	TENM2
0.0200955	4.99276	down	ART1
0.0313144	4.98982	down	SCGB3A2
0.0186712	4.97731	down	KLK12
0.0106329	4.97441	down	TIMM44
0.043922	4.96358	down	DQ574239
0.0441705	4.95056	down	SKAP1
0.0115148	4.94296	down	CATG00000089457.1
0.0242907	4.94105	down	LAPTM4B
0.0219654	4.9246	down	CCNC
0.00982755	4.89599	down	NKD1
0.0291212	4.88471	down	CRIM1
0.00283145	4.87587	down	BRIP1
0.019757	4.86833	down	ANKRD42
0.0298186	4.8468	down	ADAT1
0.0103797	4.84191	down	GRAP
0.00736226	4.83998	down	CATG00000020723.1
0.0150034	4.83884	down	ERBB2
0.0320071	4.83572	down	CD52
0.00862263	4.82874	down	ADAMTS9
0.00283145	4.802	down	CDC42EP4
0.0247759	4.80091	down	TRABD2A
0.0172638	4.74615	down	FOXL2
0.00878715	4.74146	down	SLC6A2
0.0297275	4.73115	down	TXNDC2
0.0438155	4.72318	down	ZNF215
0.00775707	4.70827	down	ACP7
0.0194621	4.69427	down	EML5
0.0135001	4.67732	down	ZNF484
0.0259646	4.67055	down	NDUFV1
0.00786741	4.66114	down	DPEP2NB
0.0279422	4.65528	down	ARL4C
0.0225624	4.6253	down	GCAT
0.0450294	4.6164	down	SYT9
0.0103797	4.61076	down	TBC1D30
0.0177376	4.60429	down	XCR1
0.026553	4.60381	down	CCR7
0.0249726	4.59593	down	NXPE1
0.00324117	4.57866	down	TMEM143
0.00253382	4.5773	down	CIART
0.023535	4.57046	down	LINC02210-CRHR1
0.033011	4.56394	down	CD3D
0.0352836	4.55603	down	TOR1AIP1
0.0413083	4.55083	down	ZNF534
0.0226517	4.53285	down	EOMES
0.0255039	4.5171	down	COX6B2
0.00390421	4.50664	down	NPRL3
0.0103797	4.49822	down	TMEM95
0.0318219	4.48639	down	TSPAN18
0.015332	4.48267	down	ANKRD36B
0.00969181	4.47742	down	ASAH1
0.0138267	4.46391	down	PPP2R2B
0.00283145	4.44236	down	UBA2
0.0148582	4.40818	down	AC187653.1
0.0126751	4.40462	down	KRTAP5-7
0.00293454	4.40376	down	BAX
0.0477748	4.40346	down	FGFBP2
0.0155135	4.40233	down	THBS4
0.00136881	4.40219	down	CATG00000057936.1
0.0205807	4.39243	down	SPATA20
0.044288	4.39101	down	WDR19
0.0105575	4.38789	down	CATG00000000482.1
0.00283145	4.38724	down	SARDH
0.0289032	4.38564	down	ZDHHC18
0.0240124	4.3852	down	PEA15
0.0477095	4.37086	down	MKRN3
0.0160476	4.37002	down	TENT5A
0.00618766	4.3603	down	NBPF3
0.0388053	4.35601	down	GPR174
0.00232715	4.35247	down	GLYATL1
0.0361751	4.33386	down	SFTPD
0.0451946	4.33173	down	MRAS
0.0139831	4.32978	down	DEFB132
0.0108924	4.3199	down	HEATR9
0.0357854	4.30822	down	ARPC5L
0.0414107	4.30554	down	RCHY1
0.00604864	4.3052	down	UBE2Q2
0.00460562	4.29901	down	PCF11
0.00923176	4.28669	down	NDNF
0.0187174	4.27794	down	HOXC11
0.00253382	4.27748	down	CTDP1
0.0103797	4.27505	down	ADAMTS16
0.0126317	4.27302	down	FANCD2OS
0.0173917	4.27296	down	CATG00000026330.1
0.00558559	4.27283	down	LCNL1
0.0135001	4.26968	down	JHY
0.0308092	4.25002	down	DTX3
0.0149168	4.24361	down	GPR78
0.0336122	4.22428	down	AGAP1
0.0241517	4.22152	down	OR2Y1
0.0349276	4.1903	down	AIRE
0.0474134	4.1822	down	DLX1
0.0126545	4.17232	down	SMR3B
0.0439356	4.16849	down	NKD2
0.00786053	4.157	down	HDHD5
0.0231564	4.14695	down	ZNF181
0.0474357	4.14133	down	CATG00000096311.1
0.0311533	4.12351	down	ZNF546
0.0112869	4.11664	down	DDB2
0.0429259	4.11648	down	SLC25A42
0.0255209	4.11244	down	CATG00000001397.1
0.0140954	4.10948	down	CNGA1
0.0453611	4.10742	down	KHK
0.00470694	4.10718	down	WDR75
0.0215307	4.10267	down	CACNA1G
0.00999242	4.09662	down	MTRNR2L11
0.0056897	4.09468	down	OPALIN
0.0163945	4.07259	down	TCEAL7
0.0285757	4.07009	down	ZNF735
0.0163657	4.06924	down	MKS1
0.022906	4.06429	down	NHLH2
0.0225461	4.06223	down	ABO
0.0330178	4.06207	down	GCSAML
0.048275	4.05558	down	CATG00000025834.1
0.0374415	4.05513	down	SUGCT
0.00741307	4.05336	down	CASP4
0.00410956	4.05131	down	PDLIM2
0.00178381	4.04953	down	CATG00000032379.1
0.020031	4.04241	down	PDE4A
0.00261197	4.03179	down	SCNN1B
0.00390421	4.02831	down	RBPMS
0.0249942	4.02115	down	MYC
0.0130489	4.01395	down	SYP
0.0175654	4.00621	down	PALD1
0.00786678	4.00608	down	SLC13A1
0.00360414	3.99903	down	NEO1
0.0224788	3.99442	down	NCR3LG1
0.0106329	3.98518	down	WWTR1
0.0313737	3.98016	down	RASGRP1
0.0206629	3.96928	down	CATG00000097794.1
0.00095864	3.9558	down	ADH1C
0.0111402	3.9547	down	CSRP2
0.014224	3.95057	down	AAAS
0.00919517	3.93989	down	AIMP2
0.0089299	3.93799	down	DMRT3
0.0422663	3.93698	down	CATG00000087054.1
0.0385249	3.93506	down	PLEC
0.00846646	3.93392	down	AK5
0.0188178	3.9328	down	LSAMP
0.0161849	3.93068	down	GALNTL5
0.00334777	3.91571	down	RNF31
0.0368332	3.91478	down	RXFP1
0.00283145	3.90451	down	HUS1
0.00327933	3.90371	down	P2RX2
0.0297275	3.89779	down	SMCO3
0.0223432	3.8949	down	THEM4
0.0340104	3.89384	down	ADGRA1
0.0132266	3.88914	down	SPIRE2
0.0172381	3.87911	down	CAPN14
0.00909499	3.87841	down	SPATC1L
0.0285114	3.87533	down	TAL1
0.0056087	3.87304	down	CD69
0.00511723	3.86891	down	SP140
0.0193401	3.86768	down	CATG00000028394.1
0.0403771	3.86546	down	KRTAP11-1
0.0100089	3.85608	down	FGD1
0.00437786	3.85452	down	TANC2
0.0477153	3.85234	down	KCNMB4
0.0428603	3.85204	down	ZFYVE28
0.0164523	3.85084	down	ASIP
0.00827125	3.8493	down	BBC3
0.00457051	3.83908	down	ZNHIT2
0.00829959	3.83848	down	KRBA2
0.0266228	3.83805	down	AL365214.3
0.027866	3.83347	down	YBX2
0.0280631	3.83019	down	OR56A1
0.0449147	3.82058	down	ARID3C
0.0173016	3.81986	down	CTLA4
0.002391	3.81912	down	SPATA7
0.0397718	3.81906	down	PMFBP1
0.0216029	3.81795	down	LDOC1
0.0489701	3.81347	down	HMCN2
0.0253205	3.81195	down	QRSL1
0.0168063	3.81088	down	CATG00000084182.1
0.00302823	3.80959	down	GSTA4
0.0276288	3.80219	down	KLK14
0.0422733	3.79862	down	OR4K15
0.00538808	3.78582	down	COX4I1
0.0241517	3.78323	down	LMNTD1
0.00775422	3.78146	down	UBXN8
0.0275495	3.7798	down	KCNK16
0.0160152	3.77911	down	CATG00000116938.1
0.0174317	3.77777	down	NBPF6
0.00996896	3.77707	down	RASSF5
0.0254746	3.77456	down	ZNF346
0.0106689	3.76529	down	NFRKB
0.0148058	3.76346	down	IL11RA
0.0336495	3.7623	down	MOB3C
0.00367925	3.75249	down	PCP4
0.0257271	3.7524	down	DCHS1
0.00971559	3.75068	down	ENTPD7
0.040601	3.74917	down	KLK8
0.0109932	3.74749	down	SLC16A11
0.0125816	3.7471	down	NKPD1
0.0106329	3.74271	down	TBX2
0.00736226	3.74088	down	SLC38A6
0.00181616	3.73326	down	CACNA1H
0.014227	3.72455	down	CATG00000004597.1
0.00572921	3.72401	down	PACRG
0.0055131	3.71816	down	GPT
0.0489701	3.71222	down	INPP4A
0.00194339	3.71182	down	SMAD1
0.021746	3.71078	down	ELAVL1
0.0269443	3.71059	down	BCL9L
0.0253361	3.70876	down	SCUBE2
0.0405523	3.70254	down	FAM241B
0.0105575	3.70037	down	CATG00000007582.1
0.00140999	3.69731	down	CATG00000074926.1
0.0297338	3.69628	down	NUMB
0.038267	3.69554	down	SEMA4C
0.0304192	3.69092	down	CATG00000009256.1
0.0271127	3.69067	down	CATG00000032578.1
0.000788582	3.68943	down	EIF4G1
0.0436582	3.68589	down	CATG00000047157.1
0.013647	3.68255	down	BPIFB1
0.0280879	3.68082	down	CD22
0.0202858	3.67851	down	RS1
0.0119654	3.67357	down	MAP7D2
0.00742387	3.67253	down	F10
0.0107125	3.66548	down	ZDBF2
0.0208674	3.66048	down	ZNF28
0.0135155	3.6508	down	FGGY
0.0234386	3.64633	down	GPKOW
0.0275666	3.63745	down	TIAM1
0.0254846	3.63418	down	TET1
0.0427071	3.63336	down	FYN
0.017127	3.62595	down	CEP78
0.00262516	3.62461	down	CLUAP1
0.0438253	3.62012	down	KNG1
0.0122169	3.61903	down	MAGI2
0.0105396	3.61623	down	ST7L
0.0244428	3.6157	down	CTBP2
0.0128811	3.61336	down	GIPC1
0.0149236	3.61332	down	SPTBN1
0.0118551	3.61053	down	PRLH
0.0215307	3.60913	down	BCL2
0.0356413	3.60857	down	MT2A
0.0431205	3.60726	down	HHLA2
0.0305019	3.60531	down	HLA-DRB1
0.0105396	3.59196	down	PTPN5
0.0127377	3.58872	down	POMGNT2
0.0253321	3.58251	down	OR2M7
0.0273765	3.58127	down	CDKL4
0.0314866	3.57914	down	ZDHHC23
0.000872896	3.57846	down	RPL3L
0.0170567	3.57332	down	VCAM1
0.027552	3.57293	down	FOLR2
0.0284998	3.57243	down	STX1A
0.00992128	3.56948	down	SLC24A1
0.00283145	3.56566	down	SLC9C1
0.0176591	3.56546	down	PPA1
0.00334777	3.56219	down	RAMP2
0.0292788	3.55889	down	ITM2A
0.0227002	3.55646	down	LRRC74A
0.0205807	3.55365	down	AC010877.1
0.0209565	3.54622	down	AL662899.2
0.0155228	3.5434	down	TRIM6
0.0176591	3.54126	down	AC016559.1
0.0429147	3.52386	down	SPATS2L
0.00283145	3.51831	down	TRIM6
0.000788582	3.51363	down	CYP7B1
0.0297338	3.51277	down	PBDC1
0.0314495	3.50809	down	SNRPD1
0.0279332	3.50526	down	OR10R2
0.00484807	3.49984	down	CATG00000087047.1
0.0297275	3.49972	down	SLC22A25
0.00283145	3.49833	down	SRPX
0.0178755	3.49604	down	LAMTOR5
0.0124301	3.49491	down	ACAD9
0.0234386	3.48453	down	AFG1L
0.0263526	3.48064	down	SKOR1
0.00582843	3.47816	down	ANO4
0.0198174	3.47647	down	TRIM5
0.0460458	3.4674	down	SLCO2A1
0.0349164	3.4671	down	RNF144A
0.0215994	3.46139	down	TMSB15B
0.0140781	3.45853	down	KRT6C
0.0320386	3.4542	down	TNFRSF8
0.026322	3.45055	down	HLA-DRA
0.0208601	3.45043	down	AC010616.1
0.0109542	3.44758	down	NOP58
0.015332	3.44523	down	ADIG
0.00950195	3.44477	down	PSG9
0.0320071	3.44089	down	TFDP3
0.0442906	3.4405	down	ZDHHC14
0.0205807	3.44033	down	FCMR
0.0103797	3.43914	down	SLC1A5
0.000788582	3.43692	down	RPL35
0.0134837	3.43615	down	EXOSC9
0.0120772	3.43423	down	HIST1H2BE
0.0231589	3.43257	down	C16orf71
0.0299232	3.4272	down	AMIGO1
0.014224	3.42717	down	ILF3
0.00786678	3.42296	down	KLK11
0.00556598	3.41777	down	RPLP2
0.0157634	3.41637	down	VSIG10L2
0.0308401	3.41599	down	IL17RB
0.0436298	3.41305	down	E2F7
0.0234348	3.41045	down	ZNF512B
0.0266612	3.40956	down	SYPL2
0.00226471	3.40592	down	AC136297.1
0.0278595	3.40446	down	CDK20
0.0154967	3.40441	down	ALS2CL
0.0344893	3.40103	down	KYAT3
0.0102563	3.39704	down	OR52L1
0.0457757	3.39544	down	PPDPF
0.00775359	3.39434	down	PA2G4
0.0407933	3.39224	down	N6AMT1
0.0152648	3.39213	down	CD2
0.0103237	3.3921	down	KRTAP6-3
0.0407086	3.38997	down	DPYSL3
0.00721095	3.38812	down	MAP3K11
0.026553	3.38578	down	EXOC5
0.00997319	3.38181	down	PRPS1L1
0.0257535	3.38091	down	GPHN
0.0155259	3.38029	down	RACK1
0.0121745	3.37803	down	PCDHGA10
0.00721315	3.37663	down	ULBP1
0.0117308	3.37332	down	PRKAR1A
0.0145096	3.37242	down	CATG00000107162.1
0.0115051	3.37147	down	INSYN2B
0.0103797	3.37019	down	NUCKS1
0.017825	3.36812	down	FAM162B
0.0144157	3.36766	down	LRIT3
0.00953623	3.36485	down	LANCL1
0.00230702	3.36069	down	ZNF706
0.0239975	3.35861	down	TRIM10
0.00726598	3.35484	down	RPS17
0.0134308	3.35427	down	TCF3
0.0145131	3.34839	down	SPARCL1
0.01619	3.34761	down	AC012485.1
0.00700683	3.34452	down	GATA3
0.0256802	3.34377	down	ZNF418
0.0102262	3.34157	down	PLEKHA1
0.0166525	3.33835	down	MTMR14
0.0334242	3.33822	down	CATG00000031258.1
0.0157981	3.33633	down	CCL5
0.0110723	3.3355	down	HSD17B1
0.0341471	3.33362	down	AC119396.1
0.00253382	3.33316	down	RNF157
0.00220768	3.33046	down	P2RX1
0.00775359	3.32988	down	LRRC29
0.0221	3.32844	down	PRF1
0.0141462	3.32671	down	LIPA
0.0140932	3.32208	down	PRR15L
0.0442548	3.3215	down	OR6C76
0.0126023	3.31545	down	GPX6
0.0117983	3.31526	down	CATG00000033368.1
0.0442557	3.31234	down	LGR5
0.0146702	3.30995	down	PRRT1
0.00683832	3.30234	down	HDDC2
0.0129399	3.30086	down	PHF19
0.00520909	3.30028	down	OR10G2
0.0176885	3.29954	down	CCNG1
0.033383	3.29791	down	VSTM2B
0.0198174	3.29476	down	EFCC1
0.0201516	3.29177	down	EGLN2
0.0377739	3.29023	down	SNURF
0.0258205	3.28874	down	SSRP1
0.0472969	3.28802	down	FRRS1L
0.0481303	3.28378	down	EGLN3
0.0216854	3.28018	down	TMEM263
0.0302526	3.28013	down	RIF1
0.0148193	3.27834	down	P2RY10
0.0113897	3.27288	down	C1QC
0.0422855	3.26995	down	BRD8
0.015332	3.2698	down	DHRS3
0.0036288	3.26838	down	CATG00000041525.1
0.00251869	3.25739	down	CATG00000005815.1
0.038197	3.25547	down	FUT2
0.0122169	3.25362	down	CATG00000087855.1
0.00562357	3.25128	down	GSDMA
0.0406576	3.24989	down	PCNX2
0.0106329	3.24861	down	ARPC1B
0.00463577	3.24072	down	RASSF7
0.0454109	3.23651	down	SBK3
0.0245148	3.23388	down	C12orf75
0.0367761	3.23141	down	SLC7A10
0.0369632	3.22978	down	TMIGD3
0.0229192	3.22964	down	CATG00000110133.1
0.00507216	3.22833	down	CRACR2A
0.0105396	3.22734	down	MRGPRD
0.00283145	3.21892	down	PLEKHH1
0.00164953	3.21882	down	XIAP
0.00616155	3.21881	down	RNASE8
0.0486145	3.21183	down	CD247
0.0252492	3.20981	down	TSPAN13
0.0249726	3.20952	down	DHX35
0.0190753	3.20825	down	CATG00000083814.1
0.0106329	3.20766	down	ZNF471
0.00356798	3.20572	down	KLK5
0.0244618	3.20352	down	HOXC8
0.0135155	3.20214	down	ADA2
0.0208673	3.20194	down	CATG00000047047.1
0.0224368	3.20008	down	EIF3G
0.00166255	3.19815	down	PLEKHA4
0.0330281	3.19785	down	LRFN3
0.033383	3.19575	down	C1orf189
0.037462	3.19187	down	TCP11
0.0244428	3.19108	down	C11orf68
0.0459434	3.18988	down	SIGLEC1
0.0137254	3.18928	down	SAMD10
0.0125722	3.18803	down	HMOX2
0.0119415	3.1816	down	MRPL39
0.00904422	3.17841	down	FAM162A
0.00604864	3.17662	down	S100A13
0.0207959	3.17638	down	TRAPPC12
0.0136299	3.17286	down	MRPL41
0.0241609	3.16746	down	CATG00000041280.1
0.0314958	3.16164	down	C3orf84
0.00693497	3.15778	down	MLLT6
0.0137244	3.15666	down	ATP10B
0.0141462	3.14963	down	KLHL41
0.00568846	3.14723	down	TPD52L3
0.00883059	3.14473	down	ZNF497
0.0142424	3.14359	down	GMNN
0.0494822	3.14318	down	FAM129C
0.011658	3.14249	down	PARP16
0.0439709	3.14135	down	ZFP14
0.0354214	3.14029	down	RXFP3
0.0200514	3.13882	down	C1orf216
0.0268458	3.13792	down	AQP1
0.0201837	3.1316	down	MTRNR2L3
0.0045547	3.12632	down	OPRD1
0.00693497	3.1224	down	PGAP3
0.0414187	3.12132	down	DOCK10
0.0103929	3.11904	down	MIEF1
0.00572921	3.11751	down	CACNG3
0.0324663	3.11741	down	CATG00000104410.1
0.0201299	3.11606	down	CASP7
0.015332	3.1123	down	PRR4
0.0114421	3.11217	down	EI24
0.0036329	3.10662	down	MLF2
0.0300242	3.10541	down	PSG9
0.033383	3.10485	down	CCDC183
0.0320386	3.10145	down	MYH14
0.00827125	3.09573	down	KRTAP20-1
0.00253382	3.09516	down	GCSAML-AS1
0.0480487	3.09333	down	KRT81
0.0106689	3.08892	down	UBR7
0.00711848	3.08875	down	GLUD1
0.0376441	3.08377	down	CATG00000052390.1
0.0274673	3.08276	down	INSL3
0.0132266	3.07995	down	TONSL
0.00389129	3.07876	down	CATG00000057159.1
0.04384	3.07686	down	DNMT1
0.018382	3.07477	down	MCM6
0.0313688	3.07184	down	B4GALT7
0.00968205	3.07017	down	PLEKHB1
0.0262393	3.07	down	ATM
0.032043	3.06699	down	ATP13A2
0.00327933	3.06368	down	BEAN1
0.0475501	3.0622	down	LDLRAD2
0.0103797	3.05993	down	C2orf92
0.0343144	3.05805	down	SLC13A5
0.0202858	3.05634	down	FBXO25
0.0400965	3.0562	down	SCML4
0.0454356	3.05506	down	FAM222B
0.0402294	3.05017	down	VASH1
0.0356495	3.04688	down	PBK
0.0279437	3.04569	down	GOLPH3
0.0245894	3.04395	down	PUM3
0.00904422	3.04306	down	OR5AU1
0.0106329	3.04264	down	SOHLH1
0.0210277	3.0422	down	PIWIL1
0.026553	3.04059	down	CATG00000034210.1
0.0130013	3.0402	down	RPL26
0.0354587	3.03973	down	SLC6A2
0.00283145	3.03909	down	RHBDL3
0.0106329	3.03759	down	KDM8
0.0326464	3.03356	down	SAMHD1
0.0110757	3.03338	down	CATG00000008640.1
0.0271574	3.02931	down	ASAP1
0.0106329	3.02654	down	DPP4
0.0232465	3.02651	down	PAPSS2
0.00699005	3.02198	down	GJD3
0.00620558	3.02087	down	MICAL1
0.0448447	3.01337	down	MAP1A
0.00699005	3.01336	down	CLDN19
0.00836771	3.01294	down	KCNC3
0.0419808	3.01098	down	YIF1B
0.0340104	3.00996	down	MCUB
0.0361686	3.0097	down	FOXE1
0.048086	3.00481	down	TRIM6
0.00995842	3.00163	down	EEF1AKMT4
0.0170506	3.00098	down	SLC7A2
0.0343084	2.99888	down	MTHFD1
0.00999587	2.99502	down	PAX8
0.0201837	2.99303	down	TBC1D9B
0.0219555	2.99214	down	CATG00000019535.1
0.0384365	2.99064	down	CEACAM19
0.0188186	2.99025	down	RPS27
0.0196075	2.98978	down	BANP
0.0209521	2.98327	down	ERMARD
0.00430086	2.98218	down	SCTR
0.0337091	2.98204	down	SOX13
0.0362561	2.98024	down	AMPD3
0.0499988	2.97538	down	UNC45B
0.0271796	2.97229	down	PTER
0.0240124	2.97221	down	FRMPD4
0.0372063	2.97116	down	PHYH
0.00283145	2.97088	down	DAZAP2
0.0141301	2.96719	down	CES4A
0.03989	2.96142	down	TNC
0.00572096	2.96063	down	SEPT12
0.0383129	2.95691	down	ZDHHC15
0.0250222	2.95415	down	DEFB135
0.0431305	2.94945	down	PVALEF
0.0213362	2.94775	down	CYB5B
0.0100431	2.94531	down	SCRIB
0.0205807	2.94436	down	NUP88
0.016018	2.94026	down	PCDHGB6
0.00735768	2.93882	down	FAM177B
0.01812	2.93878	down	PCDHA5
0.025616	2.93699	down	VAX2
0.0121149	2.93582	down	EDAR
0.0231234	2.92705	down	ALB
0.0430644	2.92309	down	SCARB2
0.021675	2.92216	down	UBASH3A
0.0476783	2.91952	down	CACNG7
0.0317909	2.91884	down	PEG3
0.0147304	2.91728	down	ICMT
0.027753	2.9163	down	ITGA10
0.0056897	2.91501	down	HYPK
0.0314495	2.91463	down	CATG00000040193.1
0.0205683	2.91162	down	RAB43
0.0443025	2.90992	down	S1PR1
0.0179208	2.90907	down	C1orf61
0.0290812	2.90773	down	SPDYE4
0.0304406	2.90692	down	PRR16
0.00283145	2.90463	down	MPIG6B
0.0234386	2.90381	down	UBP1
0.0339148	2.90333	down	KL
0.0174317	2.90147	down	CBFA2T3
0.032043	2.90098	down	DUSP7
0.0232465	2.90028	down	GPR3
0.0330281	2.89901	down	ADAM30
0.040796	2.89853	down	S1PR2
0.0242907	2.89715	down	SEBOX
0.0318628	2.89509	down	SLC7A1
0.0391501	2.8941	down	HIP1R
0.03129	2.89099	down	LRG1
0.0179034	2.89006	down	TAF7L
0.0126545	2.88735	down	TTLL5
0.00876123	2.88663	down	SNX22
0.0253595	2.88496	down	OR5T1
0.00649631	2.8813	down	CATG00000034911.1
0.038813	2.88109	down	KAT14
0.00283179	2.88059	down	KCTD13
0.0140927	2.87806	down	SEC14L6
0.0182604	2.87685	down	PRR32
0.0178129	2.8764	down	CP
0.026202	2.87593	down	HMOX1
0.0404445	2.87577	down	SFMBT1
0.0236983	2.8741	down	EDIL3
0.0125536	2.87259	down	SH3RF2
0.016644	2.87095	down	BEX4
0.0138331	2.86895	down	EXOSC5
0.0140021	2.86835	down	ZNF783
0.034358	2.86475	down	SNRPD2
0.0106329	2.86327	down	SERP1
0.0305343	2.86316	down	BC128043
0.0450741	2.86188	down	CATG00000025907.1
0.0105575	2.86183	down	COMTD1
0.0441004	2.86114	down	METTL16
0.0471219	2.86104	down	DYNC1H1
0.0108197	2.86028	down	RPS11
0.0168335	2.85848	down	CATG00000105296.1
0.0176178	2.85752	down	CATG00000010356.1
0.0429685	2.85511	down	ACP1
0.00284782	2.85474	down	TAGAP
0.04276	2.85081	down	PRSS45
0.00578021	2.84804	down	HR
0.0106329	2.847	down	LAMP2
0.0144157	2.84466	down	PABPC1L2B
0.0499205	2.84193	down	HNRNPA0
0.00912524	2.84014	down	RPSA
0.0286345	2.84014	down	FXYD2
0.0495368	2.83965	down	KHSRP
0.0164101	2.83926	down	HMOX2
0.0168068	2.83484	down	MUC16
0.00673453	2.83317	down	AP000688.1
0.0130013	2.83266	down	BICD1
0.0126298	2.8311	down	SPRR1B
0.0078871	2.83014	down	GTF2IRD2
0.0396731	2.82971	down	JCAD
0.00807418	2.82927	down	C12orf57
0.0168749	2.82875	down	UQCRC2
0.027552	2.8283	down	ARHGEF28
0.0340434	2.82829	down	SP140
0.0385512	2.82747	down	GP1BA
0.0193401	2.82722	down	PFDN1
0.0126023	2.82618	down	VXN
0.0356724	2.82545	down	SLC25A38
0.0485239	2.82223	down	EIF2B5
0.0308092	2.82215	down	HLA-F
0.0110757	2.82125	down	RSL1D1
0.0140476	2.81867	down	ZNF276
0.0286814	2.81826	down	CLNS1A
0.0483604	2.81776	down	CATG00000110256.1
0.0290812	2.81595	down	CATG00000032748.1
0.0257515	2.81464	down	DRC1
0.0186478	2.80754	down	GRM2
0.00283145	2.80729	down	PSMF1
0.00289945	2.80671	down	IRF2BP1
0.00252808	2.80497	down	CATG00000034912.1
0.0105575	2.80325	down	LOXL3
0.0177971	2.80154	down	PLXNB1
0.023132	2.8015	down	PRSS41
0.0155336	2.80078	down	RECK
0.00935961	2.80007	down	CD19
0.00333145	2.79999	down	TEAD2
0.0336538	2.79993	down	ARHGEF10
0.0130007	2.79977	down	ABCB8
0.0200941	2.79865	down	AC021097.2
0.0300689	2.79823	down	OXNAD1
0.016018	2.79552	down	MGAT4A
0.0103797	2.79504	down	FBXW11
0.00451213	2.79475	down	CATG00000014867.1
0.0340104	2.79425	down	RNF40
0.0329078	2.79379	down	NIFK
0.0179208	2.79189	down	SUCLG1
0.0154	2.79168	down	TEP1
0.038267	2.79133	down	GPR4
0.0473198	2.79107	down	CD3E
0.0107684	2.78575	down	PHF13
0.0382489	2.78405	down	COL14A1
0.00740749	2.78105	down	PTCHD1
0.0215307	2.78059	down	OR5A2
0.0173016	2.77736	down	SLC9A3R2
0.013647	2.77663	down	CBL
0.00798065	2.77397	down	AL032819.3
0.0380482	2.77354	down	NSMCE3
0.026869	2.7735	down	YOD1
0.00999727	2.77308	down	RASGRP2
0.0483313	2.77148	down	HSD17B7
0.0309222	2.77062	down	OR51E2
0.016298	2.76823	down	UBE2E1
0.0392318	2.766	down	KYAT1
0.0296441	2.76443	down	RWDD4
0.020755	2.76394	down	CATG00000001288.1
0.0402249	2.76244	down	HTR3E
0.0417544	2.75992	down	SPATA31D1
0.00827125	2.75886	down	CATG00000029637.1
0.0115675	2.75519	down	MN1
0.0279332	2.75512	down	IL1RAPL1
0.0354742	2.75398	down	AP000275.2
0.0146154	2.75319	down	TRIOBP
0.0226779	2.75062	down	REXO1L1
0.00742387	2.74969	down	FGFRL1
0.0486953	2.74868	down	KPNA2
0.0116389	2.74855	down	SEC23A
0.0285757	2.74786	down	RNF138
0.012776	2.74304	down	JMJD8
0.0036329	2.74299	down	HNRNPDL
0.0102262	2.74237	down	PCYT2
0.0244199	2.73935	down	MS4A6E
0.00468464	2.73901	down	AHCY
0.00283145	2.73847	down	PTGES3
0.00281966	2.7377	down	TMEM100
0.0358653	2.7373	down	SLC9C2
0.0233731	2.73694	down	ZBTB32
0.0133554	2.73482	down	FEZF1
0.0107684	2.73459	down	SERPINB7
0.0116009	2.73405	down	NHP2
0.0316855	2.73346	down	CATG00000002792.1
0.0358305	2.73088	down	CCDC107
0.011203	2.72831	down	GOLGA7B
0.0129116	2.72745	down	CAD
0.0393169	2.72461	down	SF3A3
0.0182604	2.7234	down	NPIPB2
0.0205807	2.72288	down	DCDC2
0.0207582	2.72177	down	MORN2
0.0109066	2.72033	down	AC253536.7
0.0411923	2.72008	down	MRPL10
0.0186478	2.71996	down	SMAD7
0.00846291	2.71979	down	SEC31B
0.044373	2.7164	down	PHKA1
0.00302823	2.71579	down	KIF2B
0.00560583	2.71552	down	SLC38A11
0.0265074	2.71519	down	CATG00000040741.1
0.0407349	2.71498	down	HEXA
0.0267859	2.71401	down	KRT85
0.0200812	2.71398	down	GSPT2
0.0103797	2.71272	down	LAT
0.0237783	2.70942	down	DNAH7
0.0152726	2.70712	down	PTEN
0.00786678	2.70608	down	AC093512.2
0.022906	2.70503	down	ZNF561
0.00192782	2.70467	down	ROBO3
0.0305502	2.70236	down	RASL10B
0.0155135	2.70224	down	GPR137C
0.0101054	2.70147	down	PROX1
0.0235025	2.69972	down	IL18BP
0.0211645	2.6979	down	C15orf61
0.00825641	2.69523	down	PLBD2
0.0199847	2.69204	down	C22orf42
0.00950195	2.69202	down	CATG00000035216.1
0.0462608	2.69155	down	WBP1L
0.0105575	2.69047	down	SLC22A18
0.0481322	2.68916	down	SLAIN2
0.00629048	2.68642	down	TEX14
0.0316855	2.68601	down	CATG00000104345.1
0.0100772	2.68188	down	NT5C
0.0286724	2.68176	down	NR1D2
0.0284456	2.68119	down	CHRD
0.0390029	2.68101	down	TIMM23B
0.0318219	2.68096	down	FAM169A
0.00572921	2.68016	down	BIN1
0.00252808	2.67824	down	MLLT1
0.00892883	2.67754	down	KLK4
0.0140927	2.67723	down	FXYD4
0.0407349	2.67645	down	TNPO2
0.0330255	2.67426	down	LPAR5
0.0432997	2.67408	down	EPHX2
0.00923742	2.67383	down	RPL41
0.0454026	2.67356	down	PMIS2
0.0306191	2.6726	down	UBE2Q1
0.00786678	2.6716	down	ZNF524
0.0206754	2.67116	down	GAPDH
0.040796	2.67109	down	METTL17
0.0267009	2.67026	down	UBA7
0.0358305	2.66964	down	GNB1L
0.0183156	2.6682	down	ATG5
0.0453979	2.66739	down	TGS1
0.034405	2.6666	down	NDUFA8
0.044237	2.66498	down	MAP3K4
0.012871	2.66472	down	HSPE1
0.0216379	2.66292	down	INTS11
0.0271258	2.66077	down	COMMD9
0.0276361	2.66011	down	XAGE3
0.0141462	2.65652	down	FBXL8
0.0103797	2.6548	down	HRC
0.0206629	2.65433	down	CATG00000112964.1
0.0224644	2.65378	down	NRL
0.0290164	2.65183	down	RRS1
0.0332093	2.65138	down	AL354761.1
0.0101308	2.65113	down	AL645922.1
0.0109249	2.65084	down	HNRNPA1
0.0128811	2.65067	down	RPL17
0.0440487	2.64941	down	ALPP
0.00283145	2.64853	down	CATG00000024166.1
0.0452773	2.64853	down	LCN15
0.0394262	2.64793	down	NOX4
0.0476775	2.64643	down	GOLT1B
0.0145131	2.64315	down	PSD
0.00507216	2.64286	down	PPP1CB
0.0354214	2.64253	down	RBX1
0.0250005	2.63828	down	POLR2D
0.023535	2.63778	down	IL17RE
0.0152281	2.63715	down	EEF1AKMT2
0.0126788	2.63713	down	RPS3
0.018382	2.63672	down	DHRS4L2
0.0315541	2.63487	down	POU2F2
0.0341007	2.63475	down	LNPK
0.00604864	2.63207	down	GGT6
0.0349093	2.63079	down	SPDYE16
0.0127225	2.63078	down	NPIPB3
0.0261626	2.63031	down	NOP2
0.0375315	2.62906	down	ZNF226
0.0247042	2.62839	down	IGSF22
0.0031094	2.62795	down	ZYX
0.028201	2.62449	down	C2orf70
0.0221711	2.62338	down	CATG00000073314.1
0.0486953	2.62303	down	ADGRF2
0.0112858	2.62209	down	FAM13A
0.0277186	2.62061	down	DAGLA
0.00423713	2.62059	down	CDHR5
0.0259646	2.61914	down	NVL
0.00136881	2.61679	down	COL3A1
0.0322471	2.61581	down	PAH
0.0237787	2.61557	down	MTRNR2L1
0.0438156	2.61292	down	WNT10B
0.0271258	2.6129	down	MAGEF1
0.00470694	2.61271	down	CIB4
0.00175451	2.61247	down	LILRB2
0.0382481	2.61239	down	CATG00000032777.1
0.0267239	2.60978	down	KRI1
0.0376395	2.60957	down	SALL3
0.00283145	2.60862	down	SMTN
0.0394787	2.60853	down	SNRPA1
0.0296092	2.60538	down	KCNMB3
0.0496505	2.60498	down	MMGT1
0.0365715	2.60368	down	TCF15
0.0461437	2.60289	down	LBP
0.00283145	2.6025	down	NES
0.0254553	2.60222	down	CD248
0.0135443	2.60178	down	GSDME
0.0364324	2.6009	down	CANX
0.0321179	2.60076	down	MARK1
0.0417573	2.6007	down	PET117
0.0219555	2.59809	down	APLNR
0.0264027	2.59713	down	SLC35A2
0.0417573	2.59533	down	FADS6
0.0308166	2.59184	down	FAM220A
0.0129156	2.59115	down	RUBCNL
0.0155135	2.59042	down	GSTP1
0.0218872	2.58961	down	COMMD7
0.0320825	2.58954	down	ITGB1BP2
0.0443318	2.58938	down	CATG00000039954.1
0.0222794	2.58017	down	CATG00000047287.1
0.0196892	2.58008	down	PXDNL
0.0385899	2.57928	down	SMIM2
0.00262516	2.57828	down	COL12A1
0.0286798	2.5764	down	C1QBP
0.0152737	2.57241	down	IL11
0.03367	2.56937	down	NEGR1
0.0148744	2.56876	down	HINT1
0.00262516	2.5687	down	CXorf57
0.0145629	2.56798	down	FOPNL
0.00507216	2.56793	down	COL4A6
0.0349276	2.56784	down	OPTN
0.0432703	2.56665	down	NPNT
0.0155135	2.56641	down	CATG00000034683.1
0.0105575	2.56555	down	TBC1D29
0.0403281	2.56544	down	RASIP1
0.0361158	2.56225	down	FN3KRP
0.0242833	2.56196	down	PLCD1
0.016974	2.56056	down	RPLP0
0.0296568	2.55981	down	TNNI1
0.0128811	2.55755	down	OR52E8
0.0456481	2.55588	down	RHOH
0.0215919	2.55507	down	WDR55
0.0270124	2.55352	down	ATP6V1G2
0.0267738	2.55349	down	MSI2
0.0205683	2.55169	down	AC007040.2
0.029119	2.55015	down	NDUFA10
0.0382788	2.54699	down	ZNF436
0.0497241	2.54635	down	CKAP5
0.0486145	2.54599	down	CATG00000116876.1
0.0117167	2.54595	down	TNFSF12
0.0146702	2.54447	down	AC008878.3
0.0130013	2.54417	down	DDX56
0.0484009	2.54345	down	GGN
0.0284654	2.5429	down	ZNF428
0.0262509	2.54143	down	SLITRK6
0.0359424	2.54075	down	OR8J3
0.0215307	2.54019	down	CATG00000057739.1
0.0342287	2.54016	down	DAPK1
0.0353498	2.53834	down	LILRB4
0.0453979	2.53616	down	AARSD1
0.0091129	2.53524	down	DTX2
0.0161757	2.53374	down	ZNF160
0.0145325	2.53234	down	AP001094.1
0.0222808	2.53135	down	ARID5B
0.0229721	2.53116	down	OR6C70
0.0213362	2.53103	down	PTGDR
0.00830602	2.53081	down	DCUN1D4
0.0166525	2.52863	down	PKIG
0.0152281	2.52791	down	SETD3
0.0119977	2.527	down	PRG2
0.0346888	2.52654	down	TFAP2A
0.0396776	2.52247	down	CDK12
0.0342601	2.52062	down	TFB1M
0.0105396	2.52031	down	HEYL
0.0280631	2.52019	down	NRN1L
0.0134442	2.51743	down	GSTO1
0.0495451	2.51652	down	FRMPD1
0.00942863	2.51401	down	NPAT
0.0354742	2.51377	down	SARS
0.0110757	2.51229	down	RBMX
0.044972	2.50979	down	SWAP70
0.011725	2.50827	down	SMDT1
0.0369986	2.50678	down	TMEM209
0.0135443	2.50453	down	WFDC9
0.0367425	2.50271	down	LAIR2
0.0276905	2.50083	down	SLC9B1
0.00419713	2.5007	down	SERTM2
0.0117308	2.50025	down	RBPMS2
0.0279996	2.49853	down	NME3
0.0134308	2.49838	down	NEU2
0.00470694	2.49815	down	CATG00000008967.1
0.032618	2.49802	down	XRCC3
0.0308013	2.49617	down	IFRD2
0.0214084	2.49586	down	FEZ1
0.00535965	2.49477	down	DMAP1
0.0049433	2.49393	down	KLK8
0.00923866	2.49388	down	WRNIP1
0.0428202	2.49384	down	CRTC1
0.0119875	2.49163	down	GABRB1
0.0444886	2.49129	down	SCYGR8
0.0228885	2.4904	down	UTP6
0.0241898	2.49024	down	CARM1
0.0483604	2.48999	down	IL19
0.0110757	2.48981	down	RDH8
0.0472133	2.4892	down	PCED1B
0.0388704	2.48906	down	PEPD
0.0180964	2.48855	down	ZNF462
0.0205683	2.4835	down	CATG00000066006.1
0.00843958	2.48346	down	TBCD
0.0228885	2.48288	down	ZNF25
0.0189759	2.48173	down	LRSAM1
0.0382481	2.48072	down	KIR3DL1
0.0136641	2.47986	down	SLC5A6
0.0194473	2.4793	down	PYCR2
0.037099	2.47733	down	CATG00000014934.1
0.0105575	2.47731	down	RAD23A
0.0407349	2.47504	down	MICALL1
0.0495206	2.47302	down	KCNH7
0.0253946	2.47298	down	OTUD7A
0.0354763	2.47273	down	PDXK
0.00356798	2.47203	down	NEUROD6
0.0257727	2.47148	down	CATG00000072318.1
0.033984	2.47107	down	ESYT1
0.0424586	2.47076	down	RNF207
0.0125141	2.46829	down	CATG00000008816.1
0.00283145	2.46598	down	TTC8
0.0194473	2.4615	down	CYP20A1
0.0244701	2.46112	down	TCEAL2
0.0365367	2.46064	down	AC007216.2
0.0136428	2.46062	down	CATG00000100641.1
0.0320071	2.4597	down	TNKS1BP1
0.0428997	2.45944	down	USB1
0.0270409	2.45939	down	IL24
0.0260292	2.45937	down	TOX3
0.0168938	2.45877	down	CATG00000059304.1
0.011658	2.45875	down	PELP1
0.0322471	2.45842	down	RNF5
0.0308401	2.45611	down	AC055736.1
0.038813	2.45316	down	SCG5
0.0146702	2.45315	down	KISS1
0.00868868	2.45244	down	MCM8
0.0274911	2.45054	down	RASGEF1A
0.0351637	2.44843	down	LRTM1
0.00425658	2.44783	down	C10orf105
0.00398089	2.44769	down	AFAP1L2
0.0102804	2.44763	down	MED10
0.00829959	2.44617	down	SLC5A10
0.00333145	2.44404	down	AL355987.3
0.000872896	2.44395	down	ETS1
0.00836771	2.4435	down	DNASE1L2
0.0165573	2.4425	down	RPL28
0.0314327	2.44196	down	TMEM254
0.00283145	2.43916	down	LPAR6
0.00667453	2.43863	down	CNN1
0.044667	2.43671	down	TMEM50B
0.0231346	2.43649	down	SLC7A3
0.0403771	2.43631	down	RARRES3
0.0356724	2.43317	down	RASD1
0.00714792	2.43315	down	CATG00000115156.1
0.0171739	2.43128	down	HLA-DMB
0.0183156	2.43033	down	SNCA
0.0267175	2.43022	down	CD3EAP
0.0216722	2.42954	down	STK26
0.0363427	2.42727	down	ZNF626
0.0209048	2.42714	down	CAPRIN2
0.0244701	2.42706	down	RPF1
0.0182429	2.42689	down	KRTAP19-8
0.00283179	2.42676	down	C3orf80
0.0226652	2.42578	down	ADAM11
0.0132827	2.4257	down	ERN2
0.0278749	2.42267	down	MAP1LC3B
0.0433426	2.42227	down	A1BG
0.0289636	2.42216	down	CDKL2
0.0400965	2.42214	down	SRSF10
0.0198037	2.42192	down	HCRT
0.0079567	2.4202	down	PROX2
0.00775422	2.41993	down	AC096644.1
0.0227941	2.41983	down	ECSIT
0.0337973	2.41812	down	ACP4
0.00741307	2.41555	down	NCKAP5L
0.0305979	2.41322	down	PDLIM4
0.0155135	2.41269	down	CATG00000107272.1
0.0184958	2.4118	down	HSD11B1L
0.0169507	2.41102	down	LAMA4
0.0413786	2.41098	down	MAFB
0.0155102	2.41026	down	FOLR1
0.020579	2.40985	down	PHF10
0.0103643	2.40978	down	LMLN2
0.0105396	2.409	down	CATG00000005886.1
0.0213857	2.40831	down	TMEM134
0.0356724	2.40726	down	PROSER1
0.026202	2.40692	down	CATG00000075771.1
0.0305979	2.40686	down	CNTD2
0.0487821	2.40462	down	DEDD2
0.033984	2.40445	down	MAN2A1
0.0320071	2.40412	down	STH
0.0177567	2.4041	down	LGMN
0.0278749	2.39984	down	COPS6
0.0259819	2.39971	down	UBL7
0.042012	2.3997	down	ZNF17
0.0105275	2.39861	down	INTS1
0.041611	2.39559	down	KIR2DL4
0.0354214	2.39399	down	NARS
0.0341657	2.39237	down	KLHL20
0.00716589	2.39227	down	CATG00000040340.1
0.0453979	2.39116	down	SHISA8
0.0106992	2.3911	down	TRIM55
0.014306	2.39073	down	CD47
0.0322471	2.38998	down	RAPH1
0.0448038	2.3884	down	RALGPS1
0.00569166	2.38786	down	PPP4R2
0.0303328	2.38782	down	MRPL34
0.00648036	2.38613	down	SALL2
0.0165401	2.38529	down	SPON1
0.00956257	2.38451	down	H3.Y
0.0182482	2.37995	down	PIGQ
0.00904422	2.37962	down	CYLD
0.0152281	2.37912	down	CCL27
0.0229846	2.37855	down	LRRC61
0.0452959	2.37662	down	CBLN3
0.020031	2.37476	down	LCE3E
0.0048606	2.37459	down	FHL3
0.0435677	2.37362	down	TSEN15
0.0247042	2.37329	down	MAF
0.00996896	2.3726	down	DECR1
0.0484875	2.37227	down	P2RX7
0.0338477	2.37156	down	ZNF429
0.0286798	2.37048	down	C16orf86
0.0157559	2.36968	down	SMARCA4
0.0322325	2.3687	down	POLR1C
0.0296441	2.36784	down	PIGC
0.013393	2.36624	down	FUNDC1
0.0116913	2.36446	down	ZCRB1
0.0301085	2.36041	down	NCAN
0.0234348	2.36003	down	RRP9
0.0346299	2.35985	down	B3GALT6
0.0093564	2.35928	down	TOMM7
0.0217024	2.35819	down	JRK
0.0105575	2.35727	down	PNLDC1
0.00333145	2.35722	down	CATG00000006002.1
0.034358	2.35713	down	BAG3
0.0451918	2.35702	down	ICAM3
0.016018	2.35526	down	CCDC24
0.0237235	2.35268	down	CATG00000058239.1
0.00457787	2.3522	down	TM4SF18
0.0147977	2.35186	down	UBE2J2
0.00649631	2.34975	down	PLEKHG6
0.0450462	2.34888	down	LCE3D
0.0107684	2.3483	down	EOGT
0.0146702	2.34818	down	COL8A2
0.00284782	2.34718	down	EPHB4
0.0184991	2.34703	down	CENPB
0.0169752	2.34695	down	BLCAP
0.0416275	2.34551	down	ADCY1
0.0433426	2.34479	down	DHX15
0.00827125	2.34157	down	NAV2
0.031516	2.34045	down	TSPAN6
0.0421063	2.34028	down	IL21
0.0462633	2.33978	down	PUS1
0.0329567	2.33855	down	TENM3
0.0116364	2.33618	down	AC092073.1
0.0393383	2.33566	down	COASY
0.0198174	2.33524	down	CPEB2
0.00446508	2.33456	down	ROS1
0.0198916	2.33423	down	EMX1
0.0103998	2.333	down	BPIFB6
0.0315806	2.33287	down	UTS2R
0.0473358	2.33217	down	SBF1
0.0160783	2.33174	down	HBQ1
0.032932	2.33145	down	OBP2A
0.0237274	2.33014	down	ERAS
0.0391868	2.3298	down	SNRNP40
0.0167508	2.32952	down	CRNN
0.0314125	2.3289	down	CNST
0.0367761	2.32842	down	ZNF750
0.00362004	2.32839	down	SLC19A1
0.0144781	2.32819	down	TACC2
0.0237448	2.32546	down	UQCC2
0.0263251	2.3253	down	HNRNPR
0.0395553	2.32443	down	KRT71
0.037462	2.32379	down	DCAF17
0.00333145	2.32365	down	RNF166
0.0193401	2.32356	down	SAYSD1
0.0102327	2.32354	down	CATG00000002513.1
0.00394436	2.3209	down	IGFL4
0.00293191	2.32086	down	RAD23B
0.00356798	2.32071	down	PLPP2
0.0093564	2.3205	down	THAP7
0.00356798	2.31968	down	NUP210
0.0394948	2.31919	down	DOK2
0.0368749	2.31805	down	SHISAL2A
0.0282808	2.31554	down	NOA1
0.00507216	2.3145	down	TEX54
0.0297338	2.31415	down	HDAC7
0.0147304	2.31379	down	NEK10
0.0417027	2.31371	down	SLC12A8
0.0305923	2.31334	down	TSPAN4
0.0462633	2.31244	down	ENTHD1
0.0481322	2.31216	down	DPH2
0.0485421	2.31176	down	BUD23
0.0168938	2.31143	down	NPM1
0.0117395	2.31128	down	CLEC5A
0.00786053	2.31108	down	NPAS3
0.0232465	2.31037	down	MCFD2
0.0271574	2.31001	down	SPANXN3
0.0215307	2.30918	down	CAMK2D
0.0130658	2.30909	down	CATG00000024701.1
0.0101078	2.30904	down	CST1
0.0417573	2.30758	down	HIST1H1E
0.0089613	2.30646	down	ABCD2
0.00164953	2.30388	down	SATB1
0.0466657	2.30285	down	LSM7
0.0403771	2.30255	down	COLQ
0.00800936	2.30115	down	GPD1
0.00220768	2.30023	down	GNG4
0.00786053	2.30003	down	AKIP1
0.0201837	2.29655	down	PATE3
0.00902647	2.29624	down	GJA9
0.0297338	2.29622	down	LIPT1
0.0135504	2.29504	down	SUSD2
0.00827125	2.29405	down	PVR
0.046647	2.29383	down	EXOC3L2
0.0128811	2.29331	down	PPP1R1B
0.0231751	2.29252	down	MRPL54
0.00648036	2.29224	down	ENAH
0.014306	2.29221	down	ZNF266
0.0404483	2.29218	down	LRRC75B
0.0100105	2.29192	down	ARFIP2
0.0104498	2.29092	down	ABCD4
0.0313688	2.2907	down	COA3
0.0314107	2.28973	down	CATG00000050387.1
0.0144157	2.28855	down	COL13A1
0.0297275	2.28842	down	CD74
0.0384524	2.28583	down	PPIP5K1
0.0173093	2.28526	down	HOXD9
0.00441683	2.28464	down	BLVRA
0.00850344	2.28382	down	SIN3B
0.0117308	2.27833	down	GPC4
0.0475501	2.27794	down	RIN1
0.0286814	2.27752	down	PCDHGB5
0.0419284	2.276	down	RABL2A
0.00904422	2.27526	down	ABHD12
0.0313688	2.27499	down	CHRM2
0.00997319	2.27481	down	CATG00000013949.1
0.0483313	2.27333	down	CATG00000039952.1
0.0422733	2.27272	down	RPS16
0.0212632	2.2716	down	C11orf24
0.0213462	2.27157	down	WDR17
0.048086	2.2708	down	NUDCD3
0.0140184	2.2698	down	CLDN16
0.00381682	2.26889	down	COLGALT2
0.0329275	2.26875	down	KRT18
0.0104085	2.2671	down	FHIT
0.00352357	2.26644	down	HIVEP2
0.016018	2.26625	down	ABCF3
0.044373	2.26622	down	SPCS2
0.0306415	2.26559	down	TMEM173
0.00174852	2.26549	down	RARA
0.0056897	2.26536	down	CLCA2
0.0282808	2.26305	down	NAIF1
0.0356724	2.26274	down	MAVS
0.0471457	2.26147	down	APOB
0.0242248	2.26132	down	LPO
0.0481303	2.26076	down	BPIFB3
0.0272879	2.2606	down	BUB3
0.0386306	2.26029	down	FOXJ3
0.0382535	2.26027	down	UFM1
0.0319833	2.25963	down	PCSK6
0.0255209	2.25911	down	CATG00000041282.1
0.0377546	2.25895	down	MCM4
0.0407349	2.25827	down	CNR2
0.0431138	2.25824	down	PCSK2
0.00968029	2.25594	down	PCDHGB1
0.00621877	2.25378	down	PDZK1
0.00283145	2.25352	down	CDRT15L2
0.0447688	2.25339	down	INTS10
0.0036288	2.25316	down	MMS19
0.0280228	2.25309	down	SMPD1
0.00283145	2.25263	down	UHMK1
0.0263734	2.25217	down	AL049829.1
0.0188178	2.25198	down	CATG00000032641.1
0.0321179	2.25003	down	NGLY1
0.00904422	2.24923	down	KTN1
0.0126298	2.249	down	GNRH2
0.0308166	2.24877	down	DNAJC15
0.0170583	2.2483	down	PNPLA2
0.0310324	2.24739	down	SYN1
0.0382899	2.24637	down	TMEM38A
0.0307309	2.24627	down	FAM193A
0.0274414	2.24604	down	THAP11
0.0130013	2.24559	down	KRT6A
0.0401083	2.24522	down	NDUFA4
0.0157686	2.24496	down	COX8A
0.00332047	2.24483	down	CTNNBIP1
0.0184991	2.24469	down	MRPS33
0.0220823	2.24401	down	SNRPG
0.0375383	2.24365	down	CTSO
0.0392143	2.24128	down	ERP29
0.0338059	2.24114	down	SELENOH
0.015402	2.24081	down	MAGEA10
0.0424897	2.2404	down	IL27RA
0.0346034	2.23951	down	DVL2
0.0369956	2.23622	down	GJC3
0.037407	2.23567	down	SPATA13
0.00261197	2.23506	down	OSTN
0.00566334	2.23465	down	PDE4D
0.0413417	2.23379	down	ANP32B
0.0431205	2.23317	down	CYP2W1
0.0283684	2.23304	down	EID2
0.00310392	2.23079	down	CNNM2
0.00797541	2.23042	down	GALNT9
0.0132266	2.22982	down	IL2RB
0.0384524	2.22929	down	PRSS1
0.0266612	2.22896	down	WFDC2
0.0489701	2.22889	down	CLCNKB
0.0278708	2.22881	down	METTL3
0.0396839	2.22696	down	CATG00000039479.1
0.0215919	2.22686	down	PLIN2
0.0229952	2.22658	down	OR2G2
0.00989037	2.22619	down	SP7
0.0213362	2.22552	down	PRPF4B
0.0343568	2.2254	down	FPGS
0.034358	2.22427	down	SPTSSA
0.0105575	2.22419	down	TFAP4
0.0145325	2.22404	down	RWDD1
0.00784976	2.2207	down	CATG00000041257.1
0.0297223	2.22037	down	AP2A2
0.0192077	2.21758	down	LYPD2
0.0219654	2.21633	down	CLTC
0.0150767	2.2156	down	MRPS26
0.0321179	2.21401	down	C1orf185
0.00507216	2.21259	down	KRT3
0.00923176	2.21172	down	BTF3
0.028019	2.21112	down	POMGNT1
0.0241015	2.20792	down	TRIM42
0.0402294	2.20735	down	ANKRD13B
0.0316208	2.20613	down	LRRC71
0.0250795	2.20575	down	KRTAP17-1
0.0102762	2.20565	down	SPRY4
0.0213857	2.20345	down	L3MBTL2
0.0400345	2.20344	down	RABL2A
0.0210439	2.20323	down	GTF3A
0.0089299	2.20136	down	KATNB1
0.0278749	2.20039	down	KRIT1
0.0144562	2.19914	down	RBBP4
0.0184709	2.1978	down	TSEN54
0.00423713	2.19765	down	CATG00000088014.1
0.00883059	2.19729	down	OR10H4
0.0306148	2.19724	down	CD37
0.0256802	2.19699	down	FAM136A
0.0221711	2.19674	down	AP001024.1
0.00297582	2.19604	down	PTMA
0.0475416	2.19553	down	NCR3
0.026553	2.19546	down	ZNF154
0.042686	2.19355	down	FAM117A
0.0107684	2.19159	down	SLC25A36
0.0287225	2.19116	down	NEUROD4
0.0422838	2.19104	down	PLD4
0.013393	2.18919	down	ZNF219
0.0401083	2.18831	down	CATG00000047891.1
0.00827125	2.18753	down	LMCD1
0.0117539	2.18752	down	NDUFS6
0.0277802	2.18675	down	MYO5B
0.0184958	2.18484	down	ARL2BP
0.0108386	2.1846	down	FOXR1
0.0294073	2.18448	down	CAMK2N2
0.0476783	2.18409	down	APCS
0.00283145	2.18343	down	INHBC
0.0145325	2.18305	down	IGSF21
0.0105572	2.18144	down	KDM4F
0.0279437	2.18074	down	RPS21
0.0277493	2.18064	down	CATG00000044356.1
0.0250795	2.18059	down	BAG6
0.022906	2.18052	down	CATG00000083045.1
0.0382515	2.18007	down	LRAT
0.0436582	2.17984	down	FBXO44
0.032043	2.17929	down	ITGB5
0.0050084	2.17915	down	RPL17-C18orf32
0.0241898	2.17904	down	SPATA48
0.0158716	2.17902	down	EIF4B
0.0271574	2.17887	down	ACSS1
0.00327933	2.17653	down	KRTAP10-6
0.0155135	2.17632	down	LGI3
0.0286814	2.17438	down	CNPY4
0.0359424	2.1719	down	PDCD2
0.0422733	2.17086	down	MYO19
0.0103797	2.1706	down	TMCO6
0.0291061	2.16942	down	NUP35
0.0365027	2.16783	down	MRPL16
0.0104498	2.16758	down	CPNE9
0.0423084	2.16724	down	IL22
0.0284174	2.16622	down	PNPO
0.0223676	2.16612	down	GNPTG
0.0115675	2.16564	down	CHRDL1
0.0432355	2.16486	down	TMCO5A
0.0147304	2.16451	down	CLDN15
0.0394948	2.16345	down	DNAH2
0.00649631	2.16151	down	CATG00000032673.1
0.012199	2.16148	down	NCBP2-AS2
0.0410575	2.16113	down	RPIA
0.0333568	2.16037	down	AHSA1
0.0293706	2.16028	down	APOA5
0.038197	2.15731	down	MED1
0.0304406	2.15635	down	TIMM23B
0.0318628	2.15598	down	TPM1
0.039298	2.15479	down	OR2V1
0.0152281	2.15455	down	MUC12
0.0329633	2.15387	down	RPL26
0.0102327	2.15371	down	JPH4
0.0286491	2.15326	down	DISP1
0.00498994	2.15276	down	SMARCB1
0.0263251	2.15167	down	CCDC124
0.0208183	2.15	down	FIBP
0.0310086	2.1482	down	ANXA5
0.00996896	2.14724	down	SLC39A4
0.019894	2.14709	down	ZNF74
0.0320071	2.14642	down	MMP15
0.00556558	2.14604	down	CATG00000072683.1
0.026202	2.1456	down	FAM234A
0.0286725	2.14544	down	EME2
0.0105575	2.14463	down	PTMA
0.0229192	2.1445	down	LHX9
0.0180111	2.14445	down	ATP12A
0.0446689	2.14436	down	VPS33B
0.0160332	2.1439	down	EFNB1
0.00706237	2.14346	down	CATG00000053975.1
0.0388704	2.14289	down	DAZAP1
0.0354214	2.14261	down	GLRX
0.00253382	2.14218	down	DZIP1
0.0483313	2.14209	down	KDELC1
0.00995011	2.14137	down	ZNF568
0.0273062	2.1413	down	TMEM203
0.0108794	2.14114	down	GRIN2B
0.0134308	2.13917	down	PIK3IP1
0.025616	2.13912	down	C6orf62
0.0437262	2.13863	down	TRMT1
0.020423	2.13795	down	S100A14
0.011658	2.13787	down	LDB1
0.0221711	2.13619	down	STOML2
0.0320071	2.13585	down	PRAP1
0.047569	2.13562	down	CREBL2
0.0466918	2.13525	down	TMEM106C
0.0147304	2.13462	down	HDLBP
0.0188548	2.13429	down	GJB3
0.0045547	2.13408	down	NPAS4
0.034792	2.13297	down	CFAP157
0.0234386	2.13211	down	C4orf45
0.0304406	2.132	down	KARS
0.00721095	2.13191	down	SLC27A2
0.0441327	2.13039	down	PRDX3
0.0379673	2.12882	down	TDP1
0.0267175	2.12866	down	ZNF16
0.0231589	2.1286	down	TWIST2
0.0255409	2.12827	down	MINPP1
0.00753429	2.12791	down	KLHL38
0.0201837	2.12647	down	NECAB3
0.0253205	2.12513	down	WASHC5
0.00435503	2.12495	down	ANKHD1-EIF4EBP3
0.0127011	2.12361	down	SYNRG
0.015332	2.12243	down	AC004824.2
0.0161459	2.12133	down	CATG00000001978.1
0.020579	2.12121	down	AP3D1
0.0407349	2.12062	down	CARD14
0.0417544	2.12051	down	LLGL1
0.0144157	2.119	down	NFU1
0.0129599	2.11807	down	GAL
0.00356798	2.1175	down	PCYOX1
0.0157605	2.11652	down	ZNF511
0.0226713	2.11646	down	CD164L2
0.0390913	2.11578	down	ZNF585B
0.00883059	2.11504	down	HNRNPU
0.00507216	2.11497	down	AAR2
0.00536329	2.11472	down	LDLRAD4
0.011658	2.11408	down	AL121963.1
0.0386988	2.11359	down	SART3
0.0285483	2.1135	down	DNAH12
0.0493294	2.11322	down	ADCY8
0.00576686	2.11295	down	CPZ
0.0370969	2.11159	down	BSCL2
0.0234859	2.10984	down	ILVBL
0.027552	2.10906	down	CATG00000024686.1
0.0237235	2.10799	down	ILDR1
0.0440344	2.10782	down	MPL
0.02049	2.10777	down	CS
0.0171989	2.10671	down	RTL8A
0.0446803	2.10671	down	HOXD12
0.00283145	2.1039	down	NPY1R
0.00333145	2.10072	down	PRSS35
0.0382481	2.09977	down	BRD7
0.0465817	2.09934	down	C2CD3
0.0240124	2.09919	down	MC2R
0.042763	2.09857	down	KRTAP5-11
0.00671322	2.09753	down	TMTC1
0.00140999	2.09701	down	RIC8A
0.0194473	2.09672	down	C14orf28
0.0284174	2.09582	down	AGXT
0.039385	2.09453	down	SCARA3
0.00346025	2.09405	down	CATG00000096655.1
0.0464532	2.09403	down	GP2
0.0319345	2.09312	down	ARL6IP4
0.0107684	2.093	down	VIPAS39
0.0413874	2.09179	down	CTDSP1
0.0400649	2.09175	down	SELENON
0.025616	2.09129	down	CCDC60
0.00992128	2.0912	down	DUX4
0.014224	2.09046	down	ADPRM
0.0300689	2.0897	down	AGPAT3
0.0182786	2.08937	down	RPGRIP1L
0.0199168	2.08887	down	MAPK13
0.00253382	2.0876	down	HARS
0.028201	2.08711	down	SCARF2
0.0370269	2.08686	down	SLC7A9
0.0183156	2.08557	down	CATG00000047062.1
0.00507216	2.08532	down	WNK2
0.0105886	2.08487	down	NAPRT
0.0327311	2.08399	down	LALBA
0.0127517	2.08319	down	CATG00000103624.1
0.0180037	2.08268	down	APLP1
0.0221223	2.08186	down	STK33
0.00786678	2.08114	down	CATG00000015125.1
0.0403281	2.08064	down	GOPC
0.0212008	2.08031	down	IFFO2
0.0248302	2.07974	down	SLC25A10
0.0391578	2.07874	down	DAW1
0.0493033	2.07777	down	IRF6
0.0102262	2.07723	down	DESI1
0.0436582	2.07637	down	ALPI
0.0364531	2.07624	down	AADAT
0.0443469	2.07622	down	MRPL53
0.0229192	2.07607	down	CSKMT
0.0103237	2.07582	down	MYBL2
0.00487266	2.07578	down	KIFC3
0.0103797	2.07541	down	CATG00000022530.1
0.00268792	2.07514	down	KCNT2
0.0168998	2.07322	down	CLIC2
0.0164158	2.07219	down	KRTAP20-4
0.024138	2.07133	down	HSD11B1
0.0381716	2.07069	down	CHODL
0.026553	2.07025	down	TMCO4
0.0228717	2.06928	down	NRAS
0.0109705	2.06893	down	KDF1
0.0274911	2.06813	down	AC112205.1
0.0334712	2.0681	down	GUSB
0.0031094	2.06693	down	PAFAH1B3
0.0252492	2.06677	down	SLC17A5
0.01283	2.06595	down	CISH
0.0308752	2.06548	down	UBL4B
0.0199847	2.06393	down	AL117190.2
0.00778866	2.06341	down	NECAP2
0.0394948	2.06334	down	LCE1A
0.018415	2.06321	down	SLC3A2
0.0471358	2.06187	down	UGDH
0.00283145	2.06184	down	ZNF623
0.00786678	2.06104	down	PDGFRL
0.03148	2.06103	down	POLR2M
0.0260653	2.06092	down	MARVELD3
0.0215067	2.05914	down	ABCC10
0.0138901	2.05859	down	TXNRD2
0.0396939	2.05835	down	GPR89B
0.0353498	2.05816	down	NLE1
0.0308092	2.05812	down	PTPN4
0.0234348	2.05716	down	FHOD1
0.0205683	2.05684	down	RBM14
0.0166525	2.0561	down	NEURL2
0.0409671	2.05436	down	C1orf167
0.00578021	2.05428	down	ALDOA
0.0029987	2.05398	down	MAP2K5
0.0173093	2.05345	down	KIRREL1
0.0448145	2.05342	down	DCAF7
0.0104981	2.05329	down	SCN4B
0.044237	2.0532	down	FNBP1
0.0356495	2.05276	down	CYB561A3
0.0386007	2.05207	down	FBXL19
0.0206629	2.05031	down	VANGL2
0.0224249	2.04983	down	GPR162
0.0285053	2.0496	down	TEX52
0.0498045	2.04847	down	WNK4
0.0187085	2.04726	down	DENND5B
0.0225054	2.04681	down	OSTC
0.0067884	2.0465	down	MAP1B
0.0201837	2.04581	down	TRABD2B
0.0126317	2.04537	down	PRAMEF13
0.0431305	2.04524	down	EIF3A
0.00858359	2.04511	down	PUS10
0.0170899	2.0436	down	WASF2
0.00771216	2.0435	down	ETV2
0.0249726	2.04327	down	LUC7L3
0.0400113	2.04228	down	CREB3L1
0.0332684	2.04224	down	BRK1
0.0277802	2.04155	down	CATG00000110949.1
0.00604864	2.04138	down	CATG00000036339.1
0.0255273	2.04108	down	ANKRD39
0.0355187	2.03979	down	RAB41
0.00624446	2.03958	down	STARD8
0.0424793	2.03809	down	OR5D18
0.0337197	2.03738	down	ZNF551
0.025544	2.03692	down	KNCN
0.00783682	2.03646	down	PRSS53
0.0177183	2.03642	down	KLHL17
0.0425227	2.03587	down	PROKR2
0.00572921	2.03583	down	CATG00000108425.1
0.045745	2.03576	down	C19orf48
0.0251844	2.03472	down	SNX29
0.0231783	2.03199	down	CERS2
0.0422733	2.03089	down	DENND6B
0.0105396	2.03048	down	ITPRIPL1
0.0250665	2.03008	down	GGA2
0.0217527	2.02991	down	MAGEB1
0.045563	2.02986	down	CATG00000086870.1
0.0378247	2.02969	down	ISLR2
0.0473358	2.02956	down	CATG00000053945.1
0.0454859	2.02927	down	MTRNR2L10
0.0202358	2.02898	down	ECM2
0.0483693	2.02728	down	RRN3
0.0227785	2.02707	down	SLC35E2A
0.0103643	2.02702	down	PLA2G2F
0.0340647	2.02676	down	SCN9A
0.0339252	2.02647	down	PPDPFL
0.010364	2.02639	down	ZNF169
0.0201837	2.02562	down	BTBD6
0.0171995	2.0251	down	CATG00000078963.1
0.0343084	2.02473	down	LYAR
0.0236443	2.02441	down	AL353354.1
0.0423084	2.0241	down	GPR20
0.036306	2.02366	down	IYD
0.0249942	2.02348	down	SARS2
0.0287461	2.02325	down	PPP4R3A
0.0237774	2.02314	down	ADRA1B
0.03129	2.02283	down	PCK2
0.0237774	2.02188	down	NOP9
0.0287114	2.02179	down	KANK3
0.0249919	2.01996	down	LYRM2
0.00825641	2.01958	down	C11orf88
0.00287831	2.01952	down	MAGEB16
0.0157464	2.01682	down	DHX30
0.00347838	2.01611	down	SIRT3
0.00377676	2.01586	down	LKAAEAR1
0.0371446	2.01582	down	SLC35G2
0.040092	2.01333	down	RPS29
0.032043	2.01312	down	FAM243B
0.0231751	2.01311	down	RFX4
0.0297275	2.01284	down	SLC25A1
0.00534912	2.01241	down	RSPH6A
0.030697	2.01216	down	OSBP2
0.0128811	2.01204	down	NEURL1B
0.0429259	2.01148	down	CATG00000083517.1
0.0255039	2.01143	down	CYP2A6
0.0403281	2.01117	down	SLC6A12
0.0120772	2.0111	down	MYRF
0.045563	2.01068	down	DDB1
0.0163657	2.00949	down	NDST3
0.0184709	2.00947	down	WNT9B
0.0334637	2.00876	down	OVOL3
0.0223676	2.00798	down	CATG00000071904.1
0.0122454	2.00792	down	POP7
0.0417544	2.00738	down	USP36
0.0391578	2.00649	down	MED15
0.0253094	2.00518	down	CATG00000081639.1
0.0271258	2.00492	down	OR8U1
0.0102327	2.00401	down	VPS53
0.032728	2.00342	down	ATP5PO
0.0245701	2.00331	down	PIP4K2A
0.0483313	2.00233	down	AL139300.1
0.0361781	2.00198	down	NTN4
0.0134308	2.00123	down	HERC1
0.0319442	2.00112	down	PWP1
0.0429147	2.0009	down	ZNF165
