# Supplementary material for: Inflammation and Antiviral Immune Response Associated With Severe Progression of COVID-19
Source: Front Immunol. 2021 Feb 18;12:631226. doi: 10.3389/fimmu.2021.631226 (PMC7930228; doi:10.3389/fimmu.2021.631226)
Supplement: Supplementary file 1 [file DataSheet_1.zip › Supplementary_ Materials/SUPPLEMENTARY_TABLE_S4.xlsx]

## Sheet: severe up
Table S4 Immune and Inflammation-Related DEGs
upregulated in severe group
GeneSymbol	Fold Change (Severe vs HC)	Adjusted p-value (Severe vs HC)
IL1R2	171.474	3.307e-05
MMP9	103.631	0.000124569
SLPI	68.2699	7.4788e-05
EPCAM	61.8792	0.00111532
ARG1	29.6904	0.000683291
ELMO2	26.7495	0.000305802
TIMP4	24.2242	0.00144944
VNN1	22.4978	0.00138681
BMP7	18.543	0.00188403
EDN1	15.5055	0.000401745
FPR2	15.2844	0.00120687
ORM1	14.9529	0.0026731
DAPK2	14.9065	0.000193761
FFAR2	11.8726	0.0328732
SERPINB10	11.0089	0.0264689
S100P	10.747	0.0135868
GPR15	10.4624	0.00359897
BCL6	9.54667	0.0016999
TUBB3	9.32773	0.000775579
JAM3	9.20731	0.0159334

## Sheet: severe down
downregulated in severe group
GeneSymbol	Fold Change (Severe vs HC)	Adjusted p-value (Severe vs HC)
PTPRS	21.3864	0.0258625
LAG3	17.0164	0.0157859
HLA-DQB1	14.25	0.00158263
SNCA	11.6465	0.0252114
HLA-DPB1	10.5858	0.00733794
CCL5	9.50745	0.0105872
LAX1	8.19394	0.023235
HLA-DRB1	6.7825	0.00239658
SFTPD	6.57726	0.00828256
HHLA2	6.56761	0.0238522
PLEKHA1	6.27472	0.000818503
CACNB3	6.20608	0.0221122
LAT	6.12396	0.00928163
LGALS3	5.954	0.0249581
ADA	5.84434	0.0102583
LSM14A	5.55757	0.0246744
BCL2	5.22517	0.00533932
ICAM2	5.16275	0.0135186
PARK7	5.02901	0.0148604
HLA-DQA2	4.94871	0.0317104

## Sheet: incrementally  up
incrementally upregulated
GeneSymbol	Fold Change (Severe vs HC)	Adjusted p-value (Severe vs HC)
IL13	31.7269	0.000642294
CXCR1	30.007	0.000900141
DYSF	19.9051	0.000193761
SIGLEC14	16.1064	0.00261819
LTA4H	13.6461	0.000410515
COMMD3	13.3439	0.000441179
TLR6	11.022	0.000151411
TLR10	9.10399	0.000212511
CR1	8.44387	0.000193761
OLFM4	8.3154	0.00899866
SIGLEC5	7.20887	0.000850779
MPO	6.90778	0.0023296
RAB7A	6.80986	0.000637787
PJA2	6.41833	0.00411389
PRCP	5.11257	0.00407459
TAB2	5.08731	0.00202795
ANPEP	4.9789	0.00346611

## Sheet: incrementally  down
incrementally downregulated
GeneSymbol	Fold Change (Severe vs HC)	Adjusted p-value (Severe vs HC)
SKAP1	38.0077	0.0030939
HLA-DRA	34.2317	0.00141685
CD3D	20.4118	0.00336593
RPS3	20.3591	0.000151411
HLA-DMB	17.6214	0.000410515
CD247	15.7125	0.00256705
HLA-DQB2	15.2982	0.000792326
RASGRP1	14.3054	0.00230652
CD207	12.7842	0.00325705
CCR7	10.2184	0.00432819
ETS1	9.8689	0.00351672
ITGB5	9.53617	0.000476216
UBASH3A	8.87318	0.000687342
CYLD	7.79853	0.00129429
NCR3	6.17089	0.00272471
RHOH	5.38934	0.00516739
